# Supplementary material for: Selection analyses of paired HIV-1 gag and gp41 sequences obtained before and after antiretroviral therapy
Source: Sci Data. 2018 Jul 24;5:180147. doi: 10.1038/sdata.2018.147 (PMC6057438; doi:10.1038/sdata.2018.147)
Supplement: Supplementary file 1 [file sdata2018147-isa1.zip]

Archive with 3 entries (3 files):
- i_Investigation.txt
- s_study.txt
- a_assay.txt
