# Supplementary material for: Selection analyses of paired HIV-1 gag and gp41 sequences obtained before and after antiretroviral therapy
Source: Sci Data. 2018 Jul 24;5:180147. doi: 10.1038/sdata.2018.147 (PMC6057438; doi:10.1038/sdata.2018.147)
Supplement: Supplementary file 1 [file sdata2018147-isa1.zip › i_Investigation.txt]

# Investigation File generated for Scientific Data with Investigation File Authoring Tool version 0.1.0 on 19/06/2018 - This metadata file is CC0
ONTOLOGY SOURCE REFERENCE
Term Source Name	NCBITAXON	OBI	NBO	SO	XCO	ERO	BAO
Term Source File	http://data.bioontology.org/ontologies/NCBITAXON	http://data.bioontology.org/ontologies/OBI	http://data.bioontology.org/ontologies/NBO	http://data.bioontology.org/ontologies/SO	http://data.bioontology.org/ontologies/XCO	http://data.bioontology.org/ontologies/ERO	http://data.bioontology.org/ontologies/BAO
Term Source Version	2016AB	2014-08-18	2012-07-09	unknown	4.18	2013-08-02	2.0
Term Source Description	National Center for Biotechnology Information (NCBI) Organismal Classification	Ontology for Biomedical Investigations	Neuro Behavior Ontology	Sequence Types and Features Ontology	Experimental Conditions Ontology	Eagle-I Research Resource Ontology	BioAssay Ontology
INVESTIGATION
Investigation Identifier
Investigation Title
Investigation Description
Investigation Submission Date
Investigation Public Release Date
INVESTIGATION PUBLICATIONS
Investigation PubMed ID
Investigation Publication DOI
Investigation Publication Author List
Investigation Publication Title
Investigation Publication Status
Investigation Publication Status Term Accession Number
Investigation Publication Status Term Source REF
INVESTIGATION CONTACTS
Investigation Person Last Name
Investigation Person Mid Initials
Investigation Person First Name
Investigation Person Address
Investigation Person Phone
Investigation Person Fax
Investigation Person Email
Investigation Person Affiliation
Investigation Person Roles
Investigation Person Roles Term Accession Number
Investigation Person Roles Term Source REF
STUDY
Study Identifier	10.1038/sdata.2018.147
Study Title	Selection analyses of paired HIV-1 gag and gp41 sequences obtained before and after antiretroviral therapy
Study Submission Date	08/11/2017
Study Public Release Date	24/07/2018
Study Description	http://www.nature.com/articles/sdata2018147#abstract
Study File Name	s_study.txt
Comment[Subject Keywords]	////;//;///;//;///
Comment[Manuscript Licence]	CC BY-4.0
Comment[Experimental Metadata Licence]	CC0
Comment[Supplementary Information File Name]	
Comment[Supplementary Information File Type]	x-zip-compressed
Comment[Supplementary Information File URL]	http://www.nature.com/articles/sdata2018147#supplementary-information
Comment[Data Repository]	Dryad Digital Repository
Comment[Data Record Accession]	doi:10.5061/dryad.71b5t
Comment[Data Record URI]	https://doi.org/10.5061/dryad.71b5t
STUDY DESIGN DESCRIPTORS
Study Design Type	parallel group design	disease state design	response to drug
Study Design Type Term Accession Number	OBI:0500006	OBI:0001293	GO:0042493
Study Design Type Term Source REF	OBI	OBI	NBO
STUDY PUBLICATIONS
Study PubMed ID	""
Study Publication DOI	doi:10.1038/s41598-017-11893-8
Study Publication Author List	""
Study Publication Title	""
Study Publication Status	published
Study Publication Status Term Accession Number	
Study Publication Status Term Source REF	
STUDY FACTORS
Study Factor Name	sequenced gene	treatment stage	experimental group
Study Factor Type	endogenous_retroviral_gene	treatment intervention experiment	experimental condition
Study Factor Type Term Accession Number	SO:0000100	OBI:0001984	XCO:0000000
Study Factor Type Term Source REF	SO	OBI	XCO
STUDY ASSAYS
Study Assay Measurement Type	translational_product_structure_variant
Study Assay Measurement Type Term Accession Number	SO:0001598
Study Assay Measurement Type Term Source REF	SO
Study Assay Technology Type	genetic sequence variation analysis
Study Assay Technology Type Term Accession Number	ERO:0100211
Study Assay Technology Type Term Source REF	ERO
Study Assay Technology Platform	""
Study Assay File Name	a_assay.txt
STUDY PROTOCOLS
Study Protocol Name	Gag and gp41 sequences of paired samples obtained before and after PI or NNRTI therapy	Pairwise sequence comparisons and dN/dS analyses of gag and gp41	Positional dN/dS selection analyses of gag and gp41	Collection of previously published gag sequences from ARV-naive individuals	Collection of previously published gp41 sequences from ARV-naive individuals	Gag and gp41 selection indexes
Study Protocol Type	selection	pairwise sequence alignment	computational phylogenetic analysis	selection	selection	information processor function
Study Protocol Type Term Accession Number	OBI:0001928	BAO:0002246	BAO:0002206	OBI:0001928	OBI:0001928	OBI:0000392
Study Protocol Type Term Source REF	OBI	BAO	BAO	OBI	OBI	OBI
Study Protocol Description						
Study Protocol URI	""	""	""	""	""	""
Study Protocol Version						
Study Protocol Parameters Name	""	""	""	""	""	""
Study Protocol Parameters Name Term Accession Number	""	""	""	""	""	""
Study Protocol Parameters Name Term Source REF	""	""	""	""	""	""
Study Protocol Components Name	""	""	""	""	""	""
Study Protocol Components Type	""	""	""	""	""	""
Study Protocol Components Type Term Accession Number	""	""	""	""	""	""
Study Protocol Components Type Term Source REF	""	""	""	""	""	""
STUDY CONTACTS
Study Person Last Name	Tzou	Rhee	Pond	Manasa	Shafer
Study Person First Name	Philip L.	Soo-Yon	Sergei L. Kosakovsky	Justen	Robert W.
Study Person Mid Initials					
Study Person Email	""	""	""	""	rshafer@stanford.edu
Study Person Phone					
Study Person Fax					
Study Person Address					
Study Person Affiliation	Division of Infectious Diseases, Department of Medicine Stanford University, Stanford, CA 94305, USA	Division of Infectious Diseases, Department of Medicine Stanford University, Stanford, CA 94305, USA	Department of Biology, Temple University, Philadelphia, PA 19122, USA	Division of Infectious Diseases, Department of Medicine Stanford University, Stanford, CA 94305, USA	Division of Infectious Diseases, Department of Medicine Stanford University, Stanford, CA 94305, USA
Study Person Roles					
Study Person Roles Term Accession Number					
Study Person Roles Term Source REF					
Comment[Study Person ORCID]					
Comment[Funder]					
Comment[FundRef ID]					
Comment[Funder Term Source REF]					
Comment[Grant Identifier]					
