# Supplementary material for: Selection analyses of paired HIV-1 gag and gp41 sequences obtained before and after antiretroviral therapy
Source: Sci Data. 2018 Jul 24;5:180147. doi: 10.1038/sdata.2018.147 (PMC6057438; doi:10.1038/sdata.2018.147)
Supplement: Supplementary file 1 [file sdata2018147-isa1.zip › s_study.txt]

Source Name	Characteristics[organism]	Term Source REF	Term Accession Number	Protocol REF	Sample Name	Factor Value[sequenced gene]	Factor Value[treatment stage]	Factor Value[experimental group]
subject ID 8006	Human immunodeficiency virus 1	NCBITAXON	NCBITaxon:11676	Gag and gp41 sequences of paired samples obtained before and after PI or NNRTI therapy	KT340026	pol	baseline	protease inhibitor
subject ID 14728	Human immunodeficiency virus 1	NCBITAXON	NCBITaxon:11676	Gag and gp41 sequences of paired samples obtained before and after PI or NNRTI therapy	KT340028	pol	baseline	protease inhibitor
subject ID 14736	Human immunodeficiency virus 1	NCBITAXON	NCBITaxon:11676	Gag and gp41 sequences of paired samples obtained before and after PI or NNRTI therapy	GQ210720	pol	baseline	protease inhibitor
subject ID 18380	Human immunodeficiency virus 1	NCBITAXON	NCBITaxon:11676	Gag and gp41 sequences of paired samples obtained before and after PI or NNRTI therapy	AY798294	pol	baseline	protease inhibitor
subject ID 24950	Human immunodeficiency virus 1	NCBITAXON	NCBITaxon:11676	Gag and gp41 sequences of paired samples obtained before and after PI or NNRTI therapy	KT340030	pol	baseline	protease inhibitor
subject ID 25082	Human immunodeficiency virus 1	NCBITAXON	NCBITaxon:11676	Gag and gp41 sequences of paired samples obtained before and after PI or NNRTI therapy	GQ210971	pol	baseline	protease inhibitor
subject ID 26307	Human immunodeficiency virus 1	NCBITAXON	NCBITaxon:11676	Gag and gp41 sequences of paired samples obtained before and after PI or NNRTI therapy	KT340032	pol	baseline	protease inhibitor
subject ID 38099	Human immunodeficiency virus 1	NCBITAXON	NCBITaxon:11676	Gag and gp41 sequences of paired samples obtained before and after PI or NNRTI therapy	KT340034	pol	baseline	protease inhibitor
subject ID 39143	Human immunodeficiency virus 1	NCBITAXON	NCBITaxon:11676	Gag and gp41 sequences of paired samples obtained before and after PI or NNRTI therapy	KT340036	pol	baseline	protease inhibitor
subject ID 39270	Human immunodeficiency virus 1	NCBITAXON	NCBITaxon:11676	Gag and gp41 sequences of paired samples obtained before and after PI or NNRTI therapy	MG171048	pol	baseline	protease inhibitor
subject ID 42080	Human immunodeficiency virus 1	NCBITAXON	NCBITaxon:11676	Gag and gp41 sequences of paired samples obtained before and after PI or NNRTI therapy	KT340039	pol	baseline	protease inhibitor
subject ID 42654	Human immunodeficiency virus 1	NCBITAXON	NCBITaxon:11676	Gag and gp41 sequences of paired samples obtained before and after PI or NNRTI therapy	KT340041	pol	baseline	protease inhibitor
subject ID 56120	Human immunodeficiency virus 1	NCBITAXON	NCBITaxon:11676	Gag and gp41 sequences of paired samples obtained before and after PI or NNRTI therapy	KT340047	pol	baseline	protease inhibitor
subject ID 56141	Human immunodeficiency virus 1	NCBITAXON	NCBITaxon:11676	Gag and gp41 sequences of paired samples obtained before and after PI or NNRTI therapy	KT340049	pol	baseline	protease inhibitor
subject ID 57479	Human immunodeficiency virus 1	NCBITAXON	NCBITaxon:11676	Gag and gp41 sequences of paired samples obtained before and after PI or NNRTI therapy	KT340051	pol	baseline	protease inhibitor
subject ID 118724	Human immunodeficiency virus 1	NCBITAXON	NCBITaxon:11676	Gag and gp41 sequences of paired samples obtained before and after PI or NNRTI therapy	MG171059	pol	baseline	protease inhibitor
subject ID 118745	Human immunodeficiency virus 1	NCBITAXON	NCBITaxon:11676	Gag and gp41 sequences of paired samples obtained before and after PI or NNRTI therapy	MG171063	pol	baseline	protease inhibitor
subject ID 118747	Human immunodeficiency virus 1	NCBITAXON	NCBITaxon:11676	Gag and gp41 sequences of paired samples obtained before and after PI or NNRTI therapy	MG171065	pol	baseline	protease inhibitor
subject ID 118754	Human immunodeficiency virus 1	NCBITAXON	NCBITaxon:11676	Gag and gp41 sequences of paired samples obtained before and after PI or NNRTI therapy	MG171067	pol	baseline	protease inhibitor
subject ID 118761	Human immunodeficiency virus 1	NCBITAXON	NCBITaxon:11676	Gag and gp41 sequences of paired samples obtained before and after PI or NNRTI therapy	MG171069	pol	baseline	protease inhibitor
subject ID 118770	Human immunodeficiency virus 1	NCBITAXON	NCBITaxon:11676	Gag and gp41 sequences of paired samples obtained before and after PI or NNRTI therapy	MG171071	pol	baseline	protease inhibitor
subject ID 118792	Human immunodeficiency virus 1	NCBITAXON	NCBITaxon:11676	Gag and gp41 sequences of paired samples obtained before and after PI or NNRTI therapy	MG171073	pol	baseline	protease inhibitor
subject ID 118811	Human immunodeficiency virus 1	NCBITAXON	NCBITaxon:11676	Gag and gp41 sequences of paired samples obtained before and after PI or NNRTI therapy	MG171075	pol	baseline	protease inhibitor
subject ID 118820	Human immunodeficiency virus 1	NCBITAXON	NCBITaxon:11676	Gag and gp41 sequences of paired samples obtained before and after PI or NNRTI therapy	MG171077	pol	baseline	protease inhibitor
subject ID 118823	Human immunodeficiency virus 1	NCBITAXON	NCBITaxon:11676	Gag and gp41 sequences of paired samples obtained before and after PI or NNRTI therapy	MG171079	pol	baseline	protease inhibitor
subject ID 118827	Human immunodeficiency virus 1	NCBITAXON	NCBITaxon:11676	Gag and gp41 sequences of paired samples obtained before and after PI or NNRTI therapy	MG171081	pol	baseline	protease inhibitor
subject ID 118828	Human immunodeficiency virus 1	NCBITAXON	NCBITaxon:11676	Gag and gp41 sequences of paired samples obtained before and after PI or NNRTI therapy	MG171083	pol	baseline	protease inhibitor
subject ID 118840	Human immunodeficiency virus 1	NCBITAXON	NCBITaxon:11676	Gag and gp41 sequences of paired samples obtained before and after PI or NNRTI therapy	MG171085	pol	baseline	protease inhibitor
subject ID 118846	Human immunodeficiency virus 1	NCBITAXON	NCBITaxon:11676	Gag and gp41 sequences of paired samples obtained before and after PI or NNRTI therapy	MG171087	pol	baseline	protease inhibitor
subject ID 118849	Human immunodeficiency virus 1	NCBITAXON	NCBITaxon:11676	Gag and gp41 sequences of paired samples obtained before and after PI or NNRTI therapy	MG171089	pol	baseline	protease inhibitor
subject ID 118853	Human immunodeficiency virus 1	NCBITAXON	NCBITaxon:11676	Gag and gp41 sequences of paired samples obtained before and after PI or NNRTI therapy	MG171091	pol	baseline	protease inhibitor
subject ID 118855	Human immunodeficiency virus 1	NCBITAXON	NCBITaxon:11676	Gag and gp41 sequences of paired samples obtained before and after PI or NNRTI therapy	MG171093	pol	baseline	protease inhibitor
subject ID 118856	Human immunodeficiency virus 1	NCBITAXON	NCBITaxon:11676	Gag and gp41 sequences of paired samples obtained before and after PI or NNRTI therapy	MG171095	pol	baseline	protease inhibitor
subject ID 118860	Human immunodeficiency virus 1	NCBITAXON	NCBITaxon:11676	Gag and gp41 sequences of paired samples obtained before and after PI or NNRTI therapy	MG171097	pol	baseline	protease inhibitor
subject ID 118865	Human immunodeficiency virus 1	NCBITAXON	NCBITaxon:11676	Gag and gp41 sequences of paired samples obtained before and after PI or NNRTI therapy	MG171099	pol	baseline	protease inhibitor
subject ID 118870	Human immunodeficiency virus 1	NCBITAXON	NCBITaxon:11676	Gag and gp41 sequences of paired samples obtained before and after PI or NNRTI therapy	MG171101	pol	baseline	protease inhibitor
subject ID 118886	Human immunodeficiency virus 1	NCBITAXON	NCBITaxon:11676	Gag and gp41 sequences of paired samples obtained before and after PI or NNRTI therapy	MG171103	pol	baseline	protease inhibitor
subject ID 118899	Human immunodeficiency virus 1	NCBITAXON	NCBITaxon:11676	Gag and gp41 sequences of paired samples obtained before and after PI or NNRTI therapy	MG171105	pol	baseline	protease inhibitor
subject ID 118903	Human immunodeficiency virus 1	NCBITAXON	NCBITaxon:11676	Gag and gp41 sequences of paired samples obtained before and after PI or NNRTI therapy	MG171107	pol	baseline	protease inhibitor
subject ID 118905	Human immunodeficiency virus 1	NCBITAXON	NCBITaxon:11676	Gag and gp41 sequences of paired samples obtained before and after PI or NNRTI therapy	MG171109	pol	baseline	protease inhibitor
subject ID 118910	Human immunodeficiency virus 1	NCBITAXON	NCBITaxon:11676	Gag and gp41 sequences of paired samples obtained before and after PI or NNRTI therapy	MG171111	pol	baseline	protease inhibitor
subject ID 118918	Human immunodeficiency virus 1	NCBITAXON	NCBITaxon:11676	Gag and gp41 sequences of paired samples obtained before and after PI or NNRTI therapy	MG171113	pol	baseline	protease inhibitor
subject ID 118925	Human immunodeficiency virus 1	NCBITAXON	NCBITaxon:11676	Gag and gp41 sequences of paired samples obtained before and after PI or NNRTI therapy	MG171115	pol	baseline	protease inhibitor
subject ID 118930	Human immunodeficiency virus 1	NCBITAXON	NCBITaxon:11676	Gag and gp41 sequences of paired samples obtained before and after PI or NNRTI therapy	MG171117	pol	baseline	protease inhibitor
subject ID 118934	Human immunodeficiency virus 1	NCBITAXON	NCBITaxon:11676	Gag and gp41 sequences of paired samples obtained before and after PI or NNRTI therapy	MG171119	pol	baseline	protease inhibitor
subject ID 118935	Human immunodeficiency virus 1	NCBITAXON	NCBITaxon:11676	Gag and gp41 sequences of paired samples obtained before and after PI or NNRTI therapy	MG171121	pol	baseline	protease inhibitor
subject ID 118942	Human immunodeficiency virus 1	NCBITAXON	NCBITaxon:11676	Gag and gp41 sequences of paired samples obtained before and after PI or NNRTI therapy	MG171123	pol	baseline	protease inhibitor
subject ID 118951	Human immunodeficiency virus 1	NCBITAXON	NCBITaxon:11676	Gag and gp41 sequences of paired samples obtained before and after PI or NNRTI therapy	MG171125	pol	baseline	protease inhibitor
subject ID 118954	Human immunodeficiency virus 1	NCBITAXON	NCBITaxon:11676	Gag and gp41 sequences of paired samples obtained before and after PI or NNRTI therapy	MG171127	pol	baseline	protease inhibitor
subject ID 118956	Human immunodeficiency virus 1	NCBITAXON	NCBITaxon:11676	Gag and gp41 sequences of paired samples obtained before and after PI or NNRTI therapy	MG171129	pol	baseline	protease inhibitor
subject ID 118962	Human immunodeficiency virus 1	NCBITAXON	NCBITaxon:11676	Gag and gp41 sequences of paired samples obtained before and after PI or NNRTI therapy	MG171131	pol	baseline	protease inhibitor
subject ID 118965	Human immunodeficiency virus 1	NCBITAXON	NCBITaxon:11676	Gag and gp41 sequences of paired samples obtained before and after PI or NNRTI therapy	MG171133	pol	baseline	protease inhibitor
subject ID 118972	Human immunodeficiency virus 1	NCBITAXON	NCBITaxon:11676	Gag and gp41 sequences of paired samples obtained before and after PI or NNRTI therapy	MG171135	pol	baseline	protease inhibitor
subject ID 118973	Human immunodeficiency virus 1	NCBITAXON	NCBITaxon:11676	Gag and gp41 sequences of paired samples obtained before and after PI or NNRTI therapy	MG171137	pol	baseline	protease inhibitor
subject ID 118982	Human immunodeficiency virus 1	NCBITAXON	NCBITaxon:11676	Gag and gp41 sequences of paired samples obtained before and after PI or NNRTI therapy	MG171139	pol	baseline	protease inhibitor
subject ID 118985	Human immunodeficiency virus 1	NCBITAXON	NCBITaxon:11676	Gag and gp41 sequences of paired samples obtained before and after PI or NNRTI therapy	MG171141	pol	baseline	protease inhibitor
subject ID 118986	Human immunodeficiency virus 1	NCBITAXON	NCBITaxon:11676	Gag and gp41 sequences of paired samples obtained before and after PI or NNRTI therapy	MG171143	pol	baseline	protease inhibitor
subject ID 8349	Human immunodeficiency virus 1	NCBITAXON	NCBITaxon:11676	Gag and gp41 sequences of paired samples obtained before and after PI or NNRTI therapy	GQ206503	pol	baseline	nonnucleoside RT inhibitor
subject ID 9918	Human immunodeficiency virus 1	NCBITAXON	NCBITaxon:11676	Gag and gp41 sequences of paired samples obtained before and after PI or NNRTI therapy	GQ206632	pol	baseline	nonnucleoside RT inhibitor
subject ID 25036	Human immunodeficiency virus 1	NCBITAXON	NCBITaxon:11676	Gag and gp41 sequences of paired samples obtained before and after PI or NNRTI therapy	GQ210904	pol	baseline	nonnucleoside RT inhibitor
subject ID 35596	Human immunodeficiency virus 1	NCBITAXON	NCBITaxon:11676	Gag and gp41 sequences of paired samples obtained before and after PI or NNRTI therapy	GQ212974	pol	baseline	nonnucleoside RT inhibitor
subject ID 37879	Human immunodeficiency virus 1	NCBITAXON	NCBITaxon:11676	Gag and gp41 sequences of paired samples obtained before and after PI or NNRTI therapy	MG171047	pol	baseline	nonnucleoside RT inhibitor
subject ID 42036	Human immunodeficiency virus 1	NCBITAXON	NCBITaxon:11676	Gag and gp41 sequences of paired samples obtained before and after PI or NNRTI therapy	MG171050	pol	baseline	nonnucleoside RT inhibitor
subject ID 42183	Human immunodeficiency virus 1	NCBITAXON	NCBITaxon:11676	Gag and gp41 sequences of paired samples obtained before and after PI or NNRTI therapy	MG171051	pol	baseline	nonnucleoside RT inhibitor
subject ID 55928	Human immunodeficiency virus 1	NCBITAXON	NCBITaxon:11676	Gag and gp41 sequences of paired samples obtained before and after PI or NNRTI therapy	MG171053	pol	baseline	nonnucleoside RT inhibitor
subject ID 57448	Human immunodeficiency virus 1	NCBITAXON	NCBITaxon:11676	Gag and gp41 sequences of paired samples obtained before and after PI or NNRTI therapy	MG171055	pol	baseline	nonnucleoside RT inhibitor
subject ID 61483	Human immunodeficiency virus 1	NCBITAXON	NCBITaxon:11676	Gag and gp41 sequences of paired samples obtained before and after PI or NNRTI therapy	MG171056	pol	baseline	nonnucleoside RT inhibitor
subject ID 61631	Human immunodeficiency virus 1	NCBITAXON	NCBITaxon:11676	Gag and gp41 sequences of paired samples obtained before and after PI or NNRTI therapy	MG171058	pol	baseline	nonnucleoside RT inhibitor
subject ID 252392	Human immunodeficiency virus 1	NCBITAXON	NCBITaxon:11676	Gag and gp41 sequences of paired samples obtained before and after PI or NNRTI therapy	MG171061	pol	baseline	nonnucleoside RT inhibitor
subject ID 264159	Human immunodeficiency virus 1	NCBITAXON	NCBITaxon:11676	Gag and gp41 sequences of paired samples obtained before and after PI or NNRTI therapy	KY787124	pol	baseline	nonnucleoside RT inhibitor
subject ID 108149	Human immunodeficiency virus 1	NCBITAXON	NCBITaxon:11676	Gag and gp41 sequences of paired samples obtained before and after PI or NNRTI therapy	KY787112	pol	baseline	nonnucleoside RT inhibitor
subject ID 232768	Human immunodeficiency virus 1	NCBITAXON	NCBITaxon:11676	Gag and gp41 sequences of paired samples obtained before and after PI or NNRTI therapy	KY787118	pol	baseline	nonnucleoside RT inhibitor
subject ID 122034	Human immunodeficiency virus 1	NCBITAXON	NCBITaxon:11676	Gag and gp41 sequences of paired samples obtained before and after PI or NNRTI therapy	KY787114	pol	baseline	nonnucleoside RT inhibitor
subject ID 214046	Human immunodeficiency virus 1	NCBITAXON	NCBITaxon:11676	Gag and gp41 sequences of paired samples obtained before and after PI or NNRTI therapy	KY787116	pol	baseline	nonnucleoside RT inhibitor
subject ID 21890	Human immunodeficiency virus 1	NCBITAXON	NCBITaxon:11676	Gag and gp41 sequences of paired samples obtained before and after PI or NNRTI therapy	KY787108	pol	baseline	nonnucleoside RT inhibitor
subject ID 253540	Human immunodeficiency virus 1	NCBITAXON	NCBITaxon:11676	Gag and gp41 sequences of paired samples obtained before and after PI or NNRTI therapy	KY787122	pol	baseline	nonnucleoside RT inhibitor
subject ID 44969	Human immunodeficiency virus 1	NCBITAXON	NCBITaxon:11676	Gag and gp41 sequences of paired samples obtained before and after PI or NNRTI therapy	KY787110	pol	baseline	nonnucleoside RT inhibitor
subject ID 8006	Human immunodeficiency virus 1	NCBITAXON	NCBITaxon:11676	Gag and gp41 sequences of paired samples obtained before and after PI or NNRTI therapy	KT340027	pol	follow up	protease inhibitor
subject ID 14728	Human immunodeficiency virus 1	NCBITAXON	NCBITaxon:11676	Gag and gp41 sequences of paired samples obtained before and after PI or NNRTI therapy	KT340029	pol	follow up	protease inhibitor
subject ID 14736	Human immunodeficiency virus 1	NCBITAXON	NCBITaxon:11676	Gag and gp41 sequences of paired samples obtained before and after PI or NNRTI therapy	GQ213759	pol	follow up	protease inhibitor
subject ID 18380	Human immunodeficiency virus 1	NCBITAXON	NCBITaxon:11676	Gag and gp41 sequences of paired samples obtained before and after PI or NNRTI therapy	GQ213798	pol	follow up	protease inhibitor
subject ID 24950	Human immunodeficiency virus 1	NCBITAXON	NCBITaxon:11676	Gag and gp41 sequences of paired samples obtained before and after PI or NNRTI therapy	KT340031	pol	follow up	protease inhibitor
subject ID 25082	Human immunodeficiency virus 1	NCBITAXON	NCBITaxon:11676	Gag and gp41 sequences of paired samples obtained before and after PI or NNRTI therapy	GQ212432	pol	follow up	protease inhibitor
subject ID 26307	Human immunodeficiency virus 1	NCBITAXON	NCBITaxon:11676	Gag and gp41 sequences of paired samples obtained before and after PI or NNRTI therapy	KT340033	pol	follow up	protease inhibitor
subject ID 38099	Human immunodeficiency virus 1	NCBITAXON	NCBITaxon:11676	Gag and gp41 sequences of paired samples obtained before and after PI or NNRTI therapy	KT340035	pol	follow up	protease inhibitor
subject ID 39143	Human immunodeficiency virus 1	NCBITAXON	NCBITaxon:11676	Gag and gp41 sequences of paired samples obtained before and after PI or NNRTI therapy	KT340037	pol	follow up	protease inhibitor
subject ID 39270	Human immunodeficiency virus 1	NCBITAXON	NCBITaxon:11676	Gag and gp41 sequences of paired samples obtained before and after PI or NNRTI therapy	MG171049	pol	follow up	protease inhibitor
subject ID 42080	Human immunodeficiency virus 1	NCBITAXON	NCBITaxon:11676	Gag and gp41 sequences of paired samples obtained before and after PI or NNRTI therapy	KT340040	pol	follow up	protease inhibitor
subject ID 42654	Human immunodeficiency virus 1	NCBITAXON	NCBITaxon:11676	Gag and gp41 sequences of paired samples obtained before and after PI or NNRTI therapy	KT340042	pol	follow up	protease inhibitor
subject ID 56120	Human immunodeficiency virus 1	NCBITAXON	NCBITaxon:11676	Gag and gp41 sequences of paired samples obtained before and after PI or NNRTI therapy	KT340048	pol	follow up	protease inhibitor
subject ID 56141	Human immunodeficiency virus 1	NCBITAXON	NCBITaxon:11676	Gag and gp41 sequences of paired samples obtained before and after PI or NNRTI therapy	KT340050	pol	follow up	protease inhibitor
subject ID 57479	Human immunodeficiency virus 1	NCBITAXON	NCBITaxon:11676	Gag and gp41 sequences of paired samples obtained before and after PI or NNRTI therapy	KT340052	pol	follow up	protease inhibitor
subject ID 118724	Human immunodeficiency virus 1	NCBITAXON	NCBITaxon:11676	Gag and gp41 sequences of paired samples obtained before and after PI or NNRTI therapy	MG171060	pol	follow up	protease inhibitor
subject ID 118745	Human immunodeficiency virus 1	NCBITAXON	NCBITaxon:11676	Gag and gp41 sequences of paired samples obtained before and after PI or NNRTI therapy	MG171064	pol	follow up	protease inhibitor
subject ID 118747	Human immunodeficiency virus 1	NCBITAXON	NCBITaxon:11676	Gag and gp41 sequences of paired samples obtained before and after PI or NNRTI therapy	MG171066	pol	follow up	protease inhibitor
subject ID 118754	Human immunodeficiency virus 1	NCBITAXON	NCBITaxon:11676	Gag and gp41 sequences of paired samples obtained before and after PI or NNRTI therapy	MG171068	pol	follow up	protease inhibitor
subject ID 118761	Human immunodeficiency virus 1	NCBITAXON	NCBITaxon:11676	Gag and gp41 sequences of paired samples obtained before and after PI or NNRTI therapy	MG171070	pol	follow up	protease inhibitor
subject ID 118770	Human immunodeficiency virus 1	NCBITAXON	NCBITaxon:11676	Gag and gp41 sequences of paired samples obtained before and after PI or NNRTI therapy	MG171072	pol	follow up	protease inhibitor
subject ID 118792	Human immunodeficiency virus 1	NCBITAXON	NCBITaxon:11676	Gag and gp41 sequences of paired samples obtained before and after PI or NNRTI therapy	MG171074	pol	follow up	protease inhibitor
subject ID 118811	Human immunodeficiency virus 1	NCBITAXON	NCBITaxon:11676	Gag and gp41 sequences of paired samples obtained before and after PI or NNRTI therapy	MG171076	pol	follow up	protease inhibitor
subject ID 118820	Human immunodeficiency virus 1	NCBITAXON	NCBITaxon:11676	Gag and gp41 sequences of paired samples obtained before and after PI or NNRTI therapy	MG171078	pol	follow up	protease inhibitor
subject ID 118823	Human immunodeficiency virus 1	NCBITAXON	NCBITaxon:11676	Gag and gp41 sequences of paired samples obtained before and after PI or NNRTI therapy	MG171080	pol	follow up	protease inhibitor
subject ID 118827	Human immunodeficiency virus 1	NCBITAXON	NCBITaxon:11676	Gag and gp41 sequences of paired samples obtained before and after PI or NNRTI therapy	MG171082	pol	follow up	protease inhibitor
subject ID 118828	Human immunodeficiency virus 1	NCBITAXON	NCBITaxon:11676	Gag and gp41 sequences of paired samples obtained before and after PI or NNRTI therapy	MG171084	pol	follow up	protease inhibitor
subject ID 118840	Human immunodeficiency virus 1	NCBITAXON	NCBITaxon:11676	Gag and gp41 sequences of paired samples obtained before and after PI or NNRTI therapy	MG171086	pol	follow up	protease inhibitor
subject ID 118846	Human immunodeficiency virus 1	NCBITAXON	NCBITaxon:11676	Gag and gp41 sequences of paired samples obtained before and after PI or NNRTI therapy	MG171088	pol	follow up	protease inhibitor
subject ID 118849	Human immunodeficiency virus 1	NCBITAXON	NCBITaxon:11676	Gag and gp41 sequences of paired samples obtained before and after PI or NNRTI therapy	MG171090	pol	follow up	protease inhibitor
subject ID 118853	Human immunodeficiency virus 1	NCBITAXON	NCBITaxon:11676	Gag and gp41 sequences of paired samples obtained before and after PI or NNRTI therapy	MG171092	pol	follow up	protease inhibitor
subject ID 118855	Human immunodeficiency virus 1	NCBITAXON	NCBITaxon:11676	Gag and gp41 sequences of paired samples obtained before and after PI or NNRTI therapy	MG171094	pol	follow up	protease inhibitor
subject ID 118856	Human immunodeficiency virus 1	NCBITAXON	NCBITaxon:11676	Gag and gp41 sequences of paired samples obtained before and after PI or NNRTI therapy	MG171096	pol	follow up	protease inhibitor
subject ID 118860	Human immunodeficiency virus 1	NCBITAXON	NCBITaxon:11676	Gag and gp41 sequences of paired samples obtained before and after PI or NNRTI therapy	MG171098	pol	follow up	protease inhibitor
subject ID 118865	Human immunodeficiency virus 1	NCBITAXON	NCBITaxon:11676	Gag and gp41 sequences of paired samples obtained before and after PI or NNRTI therapy	MG171100	pol	follow up	protease inhibitor
subject ID 118870	Human immunodeficiency virus 1	NCBITAXON	NCBITaxon:11676	Gag and gp41 sequences of paired samples obtained before and after PI or NNRTI therapy	MG171102	pol	follow up	protease inhibitor
subject ID 118886	Human immunodeficiency virus 1	NCBITAXON	NCBITaxon:11676	Gag and gp41 sequences of paired samples obtained before and after PI or NNRTI therapy	MG171104	pol	follow up	protease inhibitor
subject ID 118899	Human immunodeficiency virus 1	NCBITAXON	NCBITaxon:11676	Gag and gp41 sequences of paired samples obtained before and after PI or NNRTI therapy	MG171106	pol	follow up	protease inhibitor
subject ID 118903	Human immunodeficiency virus 1	NCBITAXON	NCBITaxon:11676	Gag and gp41 sequences of paired samples obtained before and after PI or NNRTI therapy	MG171108	pol	follow up	protease inhibitor
subject ID 118905	Human immunodeficiency virus 1	NCBITAXON	NCBITaxon:11676	Gag and gp41 sequences of paired samples obtained before and after PI or NNRTI therapy	MG171110	pol	follow up	protease inhibitor
subject ID 118910	Human immunodeficiency virus 1	NCBITAXON	NCBITaxon:11676	Gag and gp41 sequences of paired samples obtained before and after PI or NNRTI therapy	MG171112	pol	follow up	protease inhibitor
subject ID 118918	Human immunodeficiency virus 1	NCBITAXON	NCBITaxon:11676	Gag and gp41 sequences of paired samples obtained before and after PI or NNRTI therapy	MG171114	pol	follow up	protease inhibitor
subject ID 118925	Human immunodeficiency virus 1	NCBITAXON	NCBITaxon:11676	Gag and gp41 sequences of paired samples obtained before and after PI or NNRTI therapy	MG171116	pol	follow up	protease inhibitor
subject ID 118930	Human immunodeficiency virus 1	NCBITAXON	NCBITaxon:11676	Gag and gp41 sequences of paired samples obtained before and after PI or NNRTI therapy	MG171118	pol	follow up	protease inhibitor
subject ID 118934	Human immunodeficiency virus 1	NCBITAXON	NCBITaxon:11676	Gag and gp41 sequences of paired samples obtained before and after PI or NNRTI therapy	MG171120	pol	follow up	protease inhibitor
subject ID 118935	Human immunodeficiency virus 1	NCBITAXON	NCBITaxon:11676	Gag and gp41 sequences of paired samples obtained before and after PI or NNRTI therapy	MG171122	pol	follow up	protease inhibitor
subject ID 118942	Human immunodeficiency virus 1	NCBITAXON	NCBITaxon:11676	Gag and gp41 sequences of paired samples obtained before and after PI or NNRTI therapy	MG171124	pol	follow up	protease inhibitor
subject ID 118951	Human immunodeficiency virus 1	NCBITAXON	NCBITaxon:11676	Gag and gp41 sequences of paired samples obtained before and after PI or NNRTI therapy	MG171126	pol	follow up	protease inhibitor
subject ID 118954	Human immunodeficiency virus 1	NCBITAXON	NCBITaxon:11676	Gag and gp41 sequences of paired samples obtained before and after PI or NNRTI therapy	MG171128	pol	follow up	protease inhibitor
subject ID 118956	Human immunodeficiency virus 1	NCBITAXON	NCBITaxon:11676	Gag and gp41 sequences of paired samples obtained before and after PI or NNRTI therapy	MG171130	pol	follow up	protease inhibitor
subject ID 118962	Human immunodeficiency virus 1	NCBITAXON	NCBITaxon:11676	Gag and gp41 sequences of paired samples obtained before and after PI or NNRTI therapy	MG171132	pol	follow up	protease inhibitor
subject ID 118965	Human immunodeficiency virus 1	NCBITAXON	NCBITaxon:11676	Gag and gp41 sequences of paired samples obtained before and after PI or NNRTI therapy	MG171134	pol	follow up	protease inhibitor
subject ID 118972	Human immunodeficiency virus 1	NCBITAXON	NCBITaxon:11676	Gag and gp41 sequences of paired samples obtained before and after PI or NNRTI therapy	MG171136	pol	follow up	protease inhibitor
subject ID 118973	Human immunodeficiency virus 1	NCBITAXON	NCBITaxon:11676	Gag and gp41 sequences of paired samples obtained before and after PI or NNRTI therapy	MG171138	pol	follow up	protease inhibitor
subject ID 118982	Human immunodeficiency virus 1	NCBITAXON	NCBITaxon:11676	Gag and gp41 sequences of paired samples obtained before and after PI or NNRTI therapy	MG171140	pol	follow up	protease inhibitor
subject ID 118985	Human immunodeficiency virus 1	NCBITAXON	NCBITaxon:11676	Gag and gp41 sequences of paired samples obtained before and after PI or NNRTI therapy	MG171142	pol	follow up	protease inhibitor
subject ID 118986	Human immunodeficiency virus 1	NCBITAXON	NCBITaxon:11676	Gag and gp41 sequences of paired samples obtained before and after PI or NNRTI therapy	MG171144	pol	follow up	protease inhibitor
subject ID 8349	Human immunodeficiency virus 1	NCBITAXON	NCBITaxon:11676	Gag and gp41 sequences of paired samples obtained before and after PI or NNRTI therapy	MG171044	pol	follow up	nonnucleoside RT inhibitor
subject ID 9918	Human immunodeficiency virus 1	NCBITAXON	NCBITaxon:11676	Gag and gp41 sequences of paired samples obtained before and after PI or NNRTI therapy	MG171045	pol	follow up	nonnucleoside RT inhibitor
subject ID 25036	Human immunodeficiency virus 1	NCBITAXON	NCBITaxon:11676	Gag and gp41 sequences of paired samples obtained before and after PI or NNRTI therapy	MG171046	pol	follow up	nonnucleoside RT inhibitor
subject ID 35596	Human immunodeficiency virus 1	NCBITAXON	NCBITaxon:11676	Gag and gp41 sequences of paired samples obtained before and after PI or NNRTI therapy	KY190132	pol	follow up	nonnucleoside RT inhibitor
subject ID 37879	Human immunodeficiency virus 1	NCBITAXON	NCBITaxon:11676	Gag and gp41 sequences of paired samples obtained before and after PI or NNRTI therapy	KY190134	pol	follow up	nonnucleoside RT inhibitor
subject ID 42036	Human immunodeficiency virus 1	NCBITAXON	NCBITaxon:11676	Gag and gp41 sequences of paired samples obtained before and after PI or NNRTI therapy	KY190141	pol	follow up	nonnucleoside RT inhibitor
subject ID 42183	Human immunodeficiency virus 1	NCBITAXON	NCBITaxon:11676	Gag and gp41 sequences of paired samples obtained before and after PI or NNRTI therapy	MG171052	pol	follow up	nonnucleoside RT inhibitor
subject ID 55928	Human immunodeficiency virus 1	NCBITAXON	NCBITaxon:11676	Gag and gp41 sequences of paired samples obtained before and after PI or NNRTI therapy	MG171054	pol	follow up	nonnucleoside RT inhibitor
subject ID 57448	Human immunodeficiency virus 1	NCBITAXON	NCBITaxon:11676	Gag and gp41 sequences of paired samples obtained before and after PI or NNRTI therapy	KY190153	pol	follow up	nonnucleoside RT inhibitor
subject ID 61483	Human immunodeficiency virus 1	NCBITAXON	NCBITaxon:11676	Gag and gp41 sequences of paired samples obtained before and after PI or NNRTI therapy	MG171057	pol	follow up	nonnucleoside RT inhibitor
subject ID 61631	Human immunodeficiency virus 1	NCBITAXON	NCBITaxon:11676	Gag and gp41 sequences of paired samples obtained before and after PI or NNRTI therapy	KY190163	pol	follow up	nonnucleoside RT inhibitor
subject ID 252392	Human immunodeficiency virus 1	NCBITAXON	NCBITaxon:11676	Gag and gp41 sequences of paired samples obtained before and after PI or NNRTI therapy	MG171062	pol	follow up	nonnucleoside RT inhibitor
subject ID 264159	Human immunodeficiency virus 1	NCBITAXON	NCBITaxon:11676	Gag and gp41 sequences of paired samples obtained before and after PI or NNRTI therapy	KY787125	pol	follow up	nonnucleoside RT inhibitor
subject ID 108149	Human immunodeficiency virus 1	NCBITAXON	NCBITaxon:11676	Gag and gp41 sequences of paired samples obtained before and after PI or NNRTI therapy	KY787113	pol	follow up	nonnucleoside RT inhibitor
subject ID 232768	Human immunodeficiency virus 1	NCBITAXON	NCBITaxon:11676	Gag and gp41 sequences of paired samples obtained before and after PI or NNRTI therapy	KY787119	pol	follow up	nonnucleoside RT inhibitor
subject ID 122034	Human immunodeficiency virus 1	NCBITAXON	NCBITaxon:11676	Gag and gp41 sequences of paired samples obtained before and after PI or NNRTI therapy	KY787115	pol	follow up	nonnucleoside RT inhibitor
subject ID 214046	Human immunodeficiency virus 1	NCBITAXON	NCBITaxon:11676	Gag and gp41 sequences of paired samples obtained before and after PI or NNRTI therapy	KY787117	pol	follow up	nonnucleoside RT inhibitor
subject ID 21890	Human immunodeficiency virus 1	NCBITAXON	NCBITaxon:11676	Gag and gp41 sequences of paired samples obtained before and after PI or NNRTI therapy	KY787109	pol	follow up	nonnucleoside RT inhibitor
subject ID 253540	Human immunodeficiency virus 1	NCBITAXON	NCBITaxon:11676	Gag and gp41 sequences of paired samples obtained before and after PI or NNRTI therapy	KY787123	pol	follow up	nonnucleoside RT inhibitor
subject ID 44969	Human immunodeficiency virus 1	NCBITAXON	NCBITaxon:11676	Gag and gp41 sequences of paired samples obtained before and after PI or NNRTI therapy	KY787111	pol	follow up	nonnucleoside RT inhibitor
subject ID 26307	Human immunodeficiency virus 1	NCBITAXON	NCBITaxon:11676	Gag and gp41 sequences of paired samples obtained before and after PI or NNRTI therapy	KT339954	gag	baseline	protease inhibitor
subject ID 39143	Human immunodeficiency virus 1	NCBITAXON	NCBITaxon:11676	Gag and gp41 sequences of paired samples obtained before and after PI or NNRTI therapy	KT339958	gag	baseline	protease inhibitor
subject ID 42080	Human immunodeficiency virus 1	NCBITAXON	NCBITaxon:11676	Gag and gp41 sequences of paired samples obtained before and after PI or NNRTI therapy	KT339960	gag	baseline	protease inhibitor
subject ID 56120	Human immunodeficiency virus 1	NCBITAXON	NCBITaxon:11676	Gag and gp41 sequences of paired samples obtained before and after PI or NNRTI therapy	KT339966	gag	baseline	protease inhibitor
subject ID 118745	Human immunodeficiency virus 1	NCBITAXON	NCBITaxon:11676	Gag and gp41 sequences of paired samples obtained before and after PI or NNRTI therapy	KY579860	gag	baseline	protease inhibitor
subject ID 118761	Human immunodeficiency virus 1	NCBITAXON	NCBITaxon:11676	Gag and gp41 sequences of paired samples obtained before and after PI or NNRTI therapy	KY579878	gag	baseline	protease inhibitor
subject ID 118792	Human immunodeficiency virus 1	NCBITAXON	NCBITaxon:11676	Gag and gp41 sequences of paired samples obtained before and after PI or NNRTI therapy	KY579870	gag	baseline	protease inhibitor
subject ID 118811	Human immunodeficiency virus 1	NCBITAXON	NCBITaxon:11676	Gag and gp41 sequences of paired samples obtained before and after PI or NNRTI therapy	KY579872	gag	baseline	protease inhibitor
subject ID 118823	Human immunodeficiency virus 1	NCBITAXON	NCBITaxon:11676	Gag and gp41 sequences of paired samples obtained before and after PI or NNRTI therapy	KY579864	gag	baseline	protease inhibitor
subject ID 118827	Human immunodeficiency virus 1	NCBITAXON	NCBITaxon:11676	Gag and gp41 sequences of paired samples obtained before and after PI or NNRTI therapy	KY579846	gag	baseline	protease inhibitor
subject ID 118828	Human immunodeficiency virus 1	NCBITAXON	NCBITaxon:11676	Gag and gp41 sequences of paired samples obtained before and after PI or NNRTI therapy	KY579854	gag	baseline	protease inhibitor
subject ID 118846	Human immunodeficiency virus 1	NCBITAXON	NCBITaxon:11676	Gag and gp41 sequences of paired samples obtained before and after PI or NNRTI therapy	KY579880	gag	baseline	protease inhibitor
subject ID 118849	Human immunodeficiency virus 1	NCBITAXON	NCBITaxon:11676	Gag and gp41 sequences of paired samples obtained before and after PI or NNRTI therapy	KY579884	gag	baseline	protease inhibitor
subject ID 118853	Human immunodeficiency virus 1	NCBITAXON	NCBITaxon:11676	Gag and gp41 sequences of paired samples obtained before and after PI or NNRTI therapy	KY579866	gag	baseline	protease inhibitor
subject ID 118860	Human immunodeficiency virus 1	NCBITAXON	NCBITaxon:11676	Gag and gp41 sequences of paired samples obtained before and after PI or NNRTI therapy	KY579848	gag	baseline	protease inhibitor
subject ID 118886	Human immunodeficiency virus 1	NCBITAXON	NCBITaxon:11676	Gag and gp41 sequences of paired samples obtained before and after PI or NNRTI therapy	KY579868	gag	baseline	protease inhibitor
subject ID 118903	Human immunodeficiency virus 1	NCBITAXON	NCBITaxon:11676	Gag and gp41 sequences of paired samples obtained before and after PI or NNRTI therapy	KY579874	gag	baseline	protease inhibitor
subject ID 118925	Human immunodeficiency virus 1	NCBITAXON	NCBITaxon:11676	Gag and gp41 sequences of paired samples obtained before and after PI or NNRTI therapy	KY579876	gag	baseline	protease inhibitor
subject ID 118935	Human immunodeficiency virus 1	NCBITAXON	NCBITaxon:11676	Gag and gp41 sequences of paired samples obtained before and after PI or NNRTI therapy	KY579850	gag	baseline	protease inhibitor
subject ID 118954	Human immunodeficiency virus 1	NCBITAXON	NCBITaxon:11676	Gag and gp41 sequences of paired samples obtained before and after PI or NNRTI therapy	KY579858	gag	baseline	protease inhibitor
subject ID 118956	Human immunodeficiency virus 1	NCBITAXON	NCBITaxon:11676	Gag and gp41 sequences of paired samples obtained before and after PI or NNRTI therapy	KY579882	gag	baseline	protease inhibitor
subject ID 118972	Human immunodeficiency virus 1	NCBITAXON	NCBITaxon:11676	Gag and gp41 sequences of paired samples obtained before and after PI or NNRTI therapy	KY579862	gag	baseline	protease inhibitor
subject ID 118973	Human immunodeficiency virus 1	NCBITAXON	NCBITaxon:11676	Gag and gp41 sequences of paired samples obtained before and after PI or NNRTI therapy	KY579852	gag	baseline	protease inhibitor
subject ID 118986	Human immunodeficiency virus 1	NCBITAXON	NCBITaxon:11676	Gag and gp41 sequences of paired samples obtained before and after PI or NNRTI therapy	KY579856	gag	baseline	protease inhibitor
subject ID 9918	Human immunodeficiency virus 1	NCBITAXON	NCBITaxon:11676	Gag and gp41 sequences of paired samples obtained before and after PI or NNRTI therapy	KY579838	gag	baseline	nonnucleoside RT inhibitor
subject ID 25036	Human immunodeficiency virus 1	NCBITAXON	NCBITaxon:11676	Gag and gp41 sequences of paired samples obtained before and after PI or NNRTI therapy	KY579840	gag	baseline	nonnucleoside RT inhibitor
subject ID 35596	Human immunodeficiency virus 1	NCBITAXON	NCBITaxon:11676	Gag and gp41 sequences of paired samples obtained before and after PI or NNRTI therapy	KY579842	gag	baseline	nonnucleoside RT inhibitor
subject ID 37879	Human immunodeficiency virus 1	NCBITAXON	NCBITaxon:11676	Gag and gp41 sequences of paired samples obtained before and after PI or NNRTI therapy	KY579844	gag	baseline	nonnucleoside RT inhibitor
subject ID 42036	Human immunodeficiency virus 1	NCBITAXON	NCBITaxon:11676	Gag and gp41 sequences of paired samples obtained before and after PI or NNRTI therapy	KY579814	gag	baseline	nonnucleoside RT inhibitor
subject ID 42183	Human immunodeficiency virus 1	NCBITAXON	NCBITaxon:11676	Gag and gp41 sequences of paired samples obtained before and after PI or NNRTI therapy	KY579816	gag	baseline	nonnucleoside RT inhibitor
subject ID 55928	Human immunodeficiency virus 1	NCBITAXON	NCBITaxon:11676	Gag and gp41 sequences of paired samples obtained before and after PI or NNRTI therapy	KY579818	gag	baseline	nonnucleoside RT inhibitor
subject ID 252392	Human immunodeficiency virus 1	NCBITAXON	NCBITaxon:11676	Gag and gp41 sequences of paired samples obtained before and after PI or NNRTI therapy	KY579832	gag	baseline	nonnucleoside RT inhibitor
subject ID 264159	Human immunodeficiency virus 1	NCBITAXON	NCBITaxon:11676	Gag and gp41 sequences of paired samples obtained before and after PI or NNRTI therapy	KY579836	gag	baseline	nonnucleoside RT inhibitor
subject ID 108149	Human immunodeficiency virus 1	NCBITAXON	NCBITaxon:11676	Gag and gp41 sequences of paired samples obtained before and after PI or NNRTI therapy	KY579824	gag	baseline	nonnucleoside RT inhibitor
subject ID 232768	Human immunodeficiency virus 1	NCBITAXON	NCBITaxon:11676	Gag and gp41 sequences of paired samples obtained before and after PI or NNRTI therapy	KY579830	gag	baseline	nonnucleoside RT inhibitor
subject ID 122034	Human immunodeficiency virus 1	NCBITAXON	NCBITaxon:11676	Gag and gp41 sequences of paired samples obtained before and after PI or NNRTI therapy	KY579826	gag	baseline	nonnucleoside RT inhibitor
subject ID 214046	Human immunodeficiency virus 1	NCBITAXON	NCBITaxon:11676	Gag and gp41 sequences of paired samples obtained before and after PI or NNRTI therapy	KY579828	gag	baseline	nonnucleoside RT inhibitor
subject ID 21890	Human immunodeficiency virus 1	NCBITAXON	NCBITaxon:11676	Gag and gp41 sequences of paired samples obtained before and after PI or NNRTI therapy	KY579820	gag	baseline	nonnucleoside RT inhibitor
subject ID 253540	Human immunodeficiency virus 1	NCBITAXON	NCBITaxon:11676	Gag and gp41 sequences of paired samples obtained before and after PI or NNRTI therapy	KY579834	gag	baseline	nonnucleoside RT inhibitor
subject ID 44969	Human immunodeficiency virus 1	NCBITAXON	NCBITaxon:11676	Gag and gp41 sequences of paired samples obtained before and after PI or NNRTI therapy	KY579822	gag	baseline	nonnucleoside RT inhibitor
subject ID 26307	Human immunodeficiency virus 1	NCBITAXON	NCBITaxon:11676	Gag and gp41 sequences of paired samples obtained before and after PI or NNRTI therapy	KT339955	gag	follow up	protease inhibitor
subject ID 39143	Human immunodeficiency virus 1	NCBITAXON	NCBITaxon:11676	Gag and gp41 sequences of paired samples obtained before and after PI or NNRTI therapy	KT339959	gag	follow up	protease inhibitor
subject ID 42080	Human immunodeficiency virus 1	NCBITAXON	NCBITaxon:11676	Gag and gp41 sequences of paired samples obtained before and after PI or NNRTI therapy	KT339961	gag	follow up	protease inhibitor
subject ID 56120	Human immunodeficiency virus 1	NCBITAXON	NCBITaxon:11676	Gag and gp41 sequences of paired samples obtained before and after PI or NNRTI therapy	KT339967	gag	follow up	protease inhibitor
subject ID 118745	Human immunodeficiency virus 1	NCBITAXON	NCBITaxon:11676	Gag and gp41 sequences of paired samples obtained before and after PI or NNRTI therapy	KY579861	gag	follow up	protease inhibitor
subject ID 118761	Human immunodeficiency virus 1	NCBITAXON	NCBITaxon:11676	Gag and gp41 sequences of paired samples obtained before and after PI or NNRTI therapy	KY579879	gag	follow up	protease inhibitor
subject ID 118792	Human immunodeficiency virus 1	NCBITAXON	NCBITaxon:11676	Gag and gp41 sequences of paired samples obtained before and after PI or NNRTI therapy	KY579871	gag	follow up	protease inhibitor
subject ID 118811	Human immunodeficiency virus 1	NCBITAXON	NCBITaxon:11676	Gag and gp41 sequences of paired samples obtained before and after PI or NNRTI therapy	KY579873	gag	follow up	protease inhibitor
subject ID 118823	Human immunodeficiency virus 1	NCBITAXON	NCBITaxon:11676	Gag and gp41 sequences of paired samples obtained before and after PI or NNRTI therapy	KY579865	gag	follow up	protease inhibitor
subject ID 118827	Human immunodeficiency virus 1	NCBITAXON	NCBITaxon:11676	Gag and gp41 sequences of paired samples obtained before and after PI or NNRTI therapy	KY579847	gag	follow up	protease inhibitor
subject ID 118828	Human immunodeficiency virus 1	NCBITAXON	NCBITaxon:11676	Gag and gp41 sequences of paired samples obtained before and after PI or NNRTI therapy	KY579855	gag	follow up	protease inhibitor
subject ID 118846	Human immunodeficiency virus 1	NCBITAXON	NCBITaxon:11676	Gag and gp41 sequences of paired samples obtained before and after PI or NNRTI therapy	KY579881	gag	follow up	protease inhibitor
subject ID 118849	Human immunodeficiency virus 1	NCBITAXON	NCBITaxon:11676	Gag and gp41 sequences of paired samples obtained before and after PI or NNRTI therapy	KY579885	gag	follow up	protease inhibitor
subject ID 118853	Human immunodeficiency virus 1	NCBITAXON	NCBITaxon:11676	Gag and gp41 sequences of paired samples obtained before and after PI or NNRTI therapy	KY579867	gag	follow up	protease inhibitor
subject ID 118860	Human immunodeficiency virus 1	NCBITAXON	NCBITaxon:11676	Gag and gp41 sequences of paired samples obtained before and after PI or NNRTI therapy	KY579849	gag	follow up	protease inhibitor
subject ID 118886	Human immunodeficiency virus 1	NCBITAXON	NCBITaxon:11676	Gag and gp41 sequences of paired samples obtained before and after PI or NNRTI therapy	KY579869	gag	follow up	protease inhibitor
subject ID 118903	Human immunodeficiency virus 1	NCBITAXON	NCBITaxon:11676	Gag and gp41 sequences of paired samples obtained before and after PI or NNRTI therapy	KY579875	gag	follow up	protease inhibitor
subject ID 118925	Human immunodeficiency virus 1	NCBITAXON	NCBITaxon:11676	Gag and gp41 sequences of paired samples obtained before and after PI or NNRTI therapy	KY579877	gag	follow up	protease inhibitor
subject ID 118935	Human immunodeficiency virus 1	NCBITAXON	NCBITaxon:11676	Gag and gp41 sequences of paired samples obtained before and after PI or NNRTI therapy	KY579851	gag	follow up	protease inhibitor
subject ID 118954	Human immunodeficiency virus 1	NCBITAXON	NCBITaxon:11676	Gag and gp41 sequences of paired samples obtained before and after PI or NNRTI therapy	KY579859	gag	follow up	protease inhibitor
subject ID 118956	Human immunodeficiency virus 1	NCBITAXON	NCBITaxon:11676	Gag and gp41 sequences of paired samples obtained before and after PI or NNRTI therapy	KY579883	gag	follow up	protease inhibitor
subject ID 118972	Human immunodeficiency virus 1	NCBITAXON	NCBITaxon:11676	Gag and gp41 sequences of paired samples obtained before and after PI or NNRTI therapy	KY579863	gag	follow up	protease inhibitor
subject ID 118973	Human immunodeficiency virus 1	NCBITAXON	NCBITaxon:11676	Gag and gp41 sequences of paired samples obtained before and after PI or NNRTI therapy	KY579853	gag	follow up	protease inhibitor
subject ID 118986	Human immunodeficiency virus 1	NCBITAXON	NCBITaxon:11676	Gag and gp41 sequences of paired samples obtained before and after PI or NNRTI therapy	KY579857	gag	follow up	protease inhibitor
subject ID 9918	Human immunodeficiency virus 1	NCBITAXON	NCBITaxon:11676	Gag and gp41 sequences of paired samples obtained before and after PI or NNRTI therapy	KY579839	gag	follow up	nonnucleoside RT inhibitor
subject ID 25036	Human immunodeficiency virus 1	NCBITAXON	NCBITaxon:11676	Gag and gp41 sequences of paired samples obtained before and after PI or NNRTI therapy	KY579841	gag	follow up	nonnucleoside RT inhibitor
subject ID 35596	Human immunodeficiency virus 1	NCBITAXON	NCBITaxon:11676	Gag and gp41 sequences of paired samples obtained before and after PI or NNRTI therapy	KY579843	gag	follow up	nonnucleoside RT inhibitor
subject ID 37879	Human immunodeficiency virus 1	NCBITAXON	NCBITaxon:11676	Gag and gp41 sequences of paired samples obtained before and after PI or NNRTI therapy	KY579845	gag	follow up	nonnucleoside RT inhibitor
subject ID 42036	Human immunodeficiency virus 1	NCBITAXON	NCBITaxon:11676	Gag and gp41 sequences of paired samples obtained before and after PI or NNRTI therapy	KY579815	gag	follow up	nonnucleoside RT inhibitor
subject ID 42183	Human immunodeficiency virus 1	NCBITAXON	NCBITaxon:11676	Gag and gp41 sequences of paired samples obtained before and after PI or NNRTI therapy	KY579817	gag	follow up	nonnucleoside RT inhibitor
subject ID 55928	Human immunodeficiency virus 1	NCBITAXON	NCBITaxon:11676	Gag and gp41 sequences of paired samples obtained before and after PI or NNRTI therapy	KY579819	gag	follow up	nonnucleoside RT inhibitor
subject ID 252392	Human immunodeficiency virus 1	NCBITAXON	NCBITaxon:11676	Gag and gp41 sequences of paired samples obtained before and after PI or NNRTI therapy	KY579833	gag	follow up	nonnucleoside RT inhibitor
subject ID 264159	Human immunodeficiency virus 1	NCBITAXON	NCBITaxon:11676	Gag and gp41 sequences of paired samples obtained before and after PI or NNRTI therapy	KY579837	gag	follow up	nonnucleoside RT inhibitor
subject ID 108149	Human immunodeficiency virus 1	NCBITAXON	NCBITaxon:11676	Gag and gp41 sequences of paired samples obtained before and after PI or NNRTI therapy	KY579825	gag	follow up	nonnucleoside RT inhibitor
subject ID 232768	Human immunodeficiency virus 1	NCBITAXON	NCBITaxon:11676	Gag and gp41 sequences of paired samples obtained before and after PI or NNRTI therapy	KY579831	gag	follow up	nonnucleoside RT inhibitor
subject ID 122034	Human immunodeficiency virus 1	NCBITAXON	NCBITaxon:11676	Gag and gp41 sequences of paired samples obtained before and after PI or NNRTI therapy	KY579827	gag	follow up	nonnucleoside RT inhibitor
subject ID 214046	Human immunodeficiency virus 1	NCBITAXON	NCBITaxon:11676	Gag and gp41 sequences of paired samples obtained before and after PI or NNRTI therapy	KY579829	gag	follow up	nonnucleoside RT inhibitor
subject ID 21890	Human immunodeficiency virus 1	NCBITAXON	NCBITaxon:11676	Gag and gp41 sequences of paired samples obtained before and after PI or NNRTI therapy	KY579821	gag	follow up	nonnucleoside RT inhibitor
subject ID 253540	Human immunodeficiency virus 1	NCBITAXON	NCBITaxon:11676	Gag and gp41 sequences of paired samples obtained before and after PI or NNRTI therapy	KY579835	gag	follow up	nonnucleoside RT inhibitor
subject ID 44969	Human immunodeficiency virus 1	NCBITAXON	NCBITaxon:11676	Gag and gp41 sequences of paired samples obtained before and after PI or NNRTI therapy	KY579823	gag	follow up	nonnucleoside RT inhibitor
subject ID 8006	Human immunodeficiency virus 1	NCBITAXON	NCBITaxon:11676	Gag and gp41 sequences of paired samples obtained before and after PI or NNRTI therapy	KT339970	gp41	baseline	protease inhibitor
subject ID 14728	Human immunodeficiency virus 1	NCBITAXON	NCBITaxon:11676	Gag and gp41 sequences of paired samples obtained before and after PI or NNRTI therapy	KT339972	gp41	baseline	protease inhibitor
subject ID 14736	Human immunodeficiency virus 1	NCBITAXON	NCBITaxon:11676	Gag and gp41 sequences of paired samples obtained before and after PI or NNRTI therapy	KT339974	gp41	baseline	protease inhibitor
subject ID 18380	Human immunodeficiency virus 1	NCBITAXON	NCBITaxon:11676	Gag and gp41 sequences of paired samples obtained before and after PI or NNRTI therapy	KT339976	gp41	baseline	protease inhibitor
subject ID 24950	Human immunodeficiency virus 1	NCBITAXON	NCBITaxon:11676	Gag and gp41 sequences of paired samples obtained before and after PI or NNRTI therapy	KT339978	gp41	baseline	protease inhibitor
subject ID 25082	Human immunodeficiency virus 1	NCBITAXON	NCBITaxon:11676	Gag and gp41 sequences of paired samples obtained before and after PI or NNRTI therapy	KT339980	gp41	baseline	protease inhibitor
subject ID 26307	Human immunodeficiency virus 1	NCBITAXON	NCBITaxon:11676	Gag and gp41 sequences of paired samples obtained before and after PI or NNRTI therapy	KT339982	gp41	baseline	protease inhibitor
subject ID 38099	Human immunodeficiency virus 1	NCBITAXON	NCBITaxon:11676	Gag and gp41 sequences of paired samples obtained before and after PI or NNRTI therapy	KT339985	gp41	baseline	protease inhibitor
subject ID 39143	Human immunodeficiency virus 1	NCBITAXON	NCBITaxon:11676	Gag and gp41 sequences of paired samples obtained before and after PI or NNRTI therapy	KT339986	gp41	baseline	protease inhibitor
subject ID 39270	Human immunodeficiency virus 1	NCBITAXON	NCBITaxon:11676	Gag and gp41 sequences of paired samples obtained before and after PI or NNRTI therapy	KY579942	gp41	baseline	protease inhibitor
subject ID 42080	Human immunodeficiency virus 1	NCBITAXON	NCBITaxon:11676	Gag and gp41 sequences of paired samples obtained before and after PI or NNRTI therapy	KT339988	gp41	baseline	protease inhibitor
subject ID 42654	Human immunodeficiency virus 1	NCBITAXON	NCBITaxon:11676	Gag and gp41 sequences of paired samples obtained before and after PI or NNRTI therapy	KT339990	gp41	baseline	protease inhibitor
subject ID 56120	Human immunodeficiency virus 1	NCBITAXON	NCBITaxon:11676	Gag and gp41 sequences of paired samples obtained before and after PI or NNRTI therapy	KT339994	gp41	baseline	protease inhibitor
subject ID 56141	Human immunodeficiency virus 1	NCBITAXON	NCBITaxon:11676	Gag and gp41 sequences of paired samples obtained before and after PI or NNRTI therapy	KT339996	gp41	baseline	protease inhibitor
subject ID 57479	Human immunodeficiency virus 1	NCBITAXON	NCBITaxon:11676	Gag and gp41 sequences of paired samples obtained before and after PI or NNRTI therapy	KT339998	gp41	baseline	protease inhibitor
subject ID 118745	Human immunodeficiency virus 1	NCBITAXON	NCBITaxon:11676	Gag and gp41 sequences of paired samples obtained before and after PI or NNRTI therapy	KY579932	gp41	baseline	protease inhibitor
subject ID 118840	Human immunodeficiency virus 1	NCBITAXON	NCBITaxon:11676	Gag and gp41 sequences of paired samples obtained before and after PI or NNRTI therapy	KY579940	gp41	baseline	protease inhibitor
subject ID 118846	Human immunodeficiency virus 1	NCBITAXON	NCBITaxon:11676	Gag and gp41 sequences of paired samples obtained before and after PI or NNRTI therapy	KY579938	gp41	baseline	protease inhibitor
subject ID 118856	Human immunodeficiency virus 1	NCBITAXON	NCBITaxon:11676	Gag and gp41 sequences of paired samples obtained before and after PI or NNRTI therapy	KY579944	gp41	baseline	protease inhibitor
subject ID 118860	Human immunodeficiency virus 1	NCBITAXON	NCBITaxon:11676	Gag and gp41 sequences of paired samples obtained before and after PI or NNRTI therapy	KY579920	gp41	baseline	protease inhibitor
subject ID 118899	Human immunodeficiency virus 1	NCBITAXON	NCBITaxon:11676	Gag and gp41 sequences of paired samples obtained before and after PI or NNRTI therapy	KY579924	gp41	baseline	protease inhibitor
subject ID 118903	Human immunodeficiency virus 1	NCBITAXON	NCBITaxon:11676	Gag and gp41 sequences of paired samples obtained before and after PI or NNRTI therapy	KY579936	gp41	baseline	protease inhibitor
subject ID 118910	Human immunodeficiency virus 1	NCBITAXON	NCBITaxon:11676	Gag and gp41 sequences of paired samples obtained before and after PI or NNRTI therapy	KY579922	gp41	baseline	protease inhibitor
subject ID 118935	Human immunodeficiency virus 1	NCBITAXON	NCBITaxon:11676	Gag and gp41 sequences of paired samples obtained before and after PI or NNRTI therapy	KY579928	gp41	baseline	protease inhibitor
subject ID 118951	Human immunodeficiency virus 1	NCBITAXON	NCBITaxon:11676	Gag and gp41 sequences of paired samples obtained before and after PI or NNRTI therapy	KY579926	gp41	baseline	protease inhibitor
subject ID 118965	Human immunodeficiency virus 1	NCBITAXON	NCBITaxon:11676	Gag and gp41 sequences of paired samples obtained before and after PI or NNRTI therapy	KY579946	gp41	baseline	protease inhibitor
subject ID 118972	Human immunodeficiency virus 1	NCBITAXON	NCBITaxon:11676	Gag and gp41 sequences of paired samples obtained before and after PI or NNRTI therapy	KY579934	gp41	baseline	protease inhibitor
subject ID 118973	Human immunodeficiency virus 1	NCBITAXON	NCBITaxon:11676	Gag and gp41 sequences of paired samples obtained before and after PI or NNRTI therapy	KY579930	gp41	baseline	protease inhibitor
subject ID 8349	Human immunodeficiency virus 1	NCBITAXON	NCBITaxon:11676	Gag and gp41 sequences of paired samples obtained before and after PI or NNRTI therapy	KY579904	gp41	baseline	nonnucleoside RT inhibitor
subject ID 9918	Human immunodeficiency virus 1	NCBITAXON	NCBITaxon:11676	Gag and gp41 sequences of paired samples obtained before and after PI or NNRTI therapy	KY579906	gp41	baseline	nonnucleoside RT inhibitor
subject ID 25036	Human immunodeficiency virus 1	NCBITAXON	NCBITaxon:11676	Gag and gp41 sequences of paired samples obtained before and after PI or NNRTI therapy	KY579908	gp41	baseline	nonnucleoside RT inhibitor
subject ID 35596	Human immunodeficiency virus 1	NCBITAXON	NCBITaxon:11676	Gag and gp41 sequences of paired samples obtained before and after PI or NNRTI therapy	KY579910	gp41	baseline	nonnucleoside RT inhibitor
subject ID 37879	Human immunodeficiency virus 1	NCBITAXON	NCBITaxon:11676	Gag and gp41 sequences of paired samples obtained before and after PI or NNRTI therapy	KY579912	gp41	baseline	nonnucleoside RT inhibitor
subject ID 42036	Human immunodeficiency virus 1	NCBITAXON	NCBITaxon:11676	Gag and gp41 sequences of paired samples obtained before and after PI or NNRTI therapy	KY579886	gp41	baseline	nonnucleoside RT inhibitor
subject ID 42183	Human immunodeficiency virus 1	NCBITAXON	NCBITaxon:11676	Gag and gp41 sequences of paired samples obtained before and after PI or NNRTI therapy	KY579888	gp41	baseline	nonnucleoside RT inhibitor
subject ID 55928	Human immunodeficiency virus 1	NCBITAXON	NCBITaxon:11676	Gag and gp41 sequences of paired samples obtained before and after PI or NNRTI therapy	KY579890	gp41	baseline	nonnucleoside RT inhibitor
subject ID 57448	Human immunodeficiency virus 1	NCBITAXON	NCBITaxon:11676	Gag and gp41 sequences of paired samples obtained before and after PI or NNRTI therapy	KY579914	gp41	baseline	nonnucleoside RT inhibitor
subject ID 61483	Human immunodeficiency virus 1	NCBITAXON	NCBITaxon:11676	Gag and gp41 sequences of paired samples obtained before and after PI or NNRTI therapy	KY579916	gp41	baseline	nonnucleoside RT inhibitor
subject ID 61631	Human immunodeficiency virus 1	NCBITAXON	NCBITaxon:11676	Gag and gp41 sequences of paired samples obtained before and after PI or NNRTI therapy	KY579918	gp41	baseline	nonnucleoside RT inhibitor
subject ID 252392	Human immunodeficiency virus 1	NCBITAXON	NCBITaxon:11676	Gag and gp41 sequences of paired samples obtained before and after PI or NNRTI therapy	KY579898	gp41	baseline	nonnucleoside RT inhibitor
subject ID 264159	Human immunodeficiency virus 1	NCBITAXON	NCBITaxon:11676	Gag and gp41 sequences of paired samples obtained before and after PI or NNRTI therapy	KY579902	gp41	baseline	nonnucleoside RT inhibitor
subject ID 122034	Human immunodeficiency virus 1	NCBITAXON	NCBITaxon:11676	Gag and gp41 sequences of paired samples obtained before and after PI or NNRTI therapy	KY579894	gp41	baseline	nonnucleoside RT inhibitor
subject ID 214046	Human immunodeficiency virus 1	NCBITAXON	NCBITaxon:11676	Gag and gp41 sequences of paired samples obtained before and after PI or NNRTI therapy	KY579896	gp41	baseline	nonnucleoside RT inhibitor
subject ID 21890	Human immunodeficiency virus 1	NCBITAXON	NCBITaxon:11676	Gag and gp41 sequences of paired samples obtained before and after PI or NNRTI therapy	KY579892	gp41	baseline	nonnucleoside RT inhibitor
subject ID 253540	Human immunodeficiency virus 1	NCBITAXON	NCBITaxon:11676	Gag and gp41 sequences of paired samples obtained before and after PI or NNRTI therapy	KY579900	gp41	baseline	nonnucleoside RT inhibitor
subject ID 8006	Human immunodeficiency virus 1	NCBITAXON	NCBITaxon:11676	Gag and gp41 sequences of paired samples obtained before and after PI or NNRTI therapy	KT339971	gp41	follow up	protease inhibitor
subject ID 14728	Human immunodeficiency virus 1	NCBITAXON	NCBITaxon:11676	Gag and gp41 sequences of paired samples obtained before and after PI or NNRTI therapy	KT339973	gp41	follow up	protease inhibitor
subject ID 14736	Human immunodeficiency virus 1	NCBITAXON	NCBITaxon:11676	Gag and gp41 sequences of paired samples obtained before and after PI or NNRTI therapy	KT339975	gp41	follow up	protease inhibitor
subject ID 18380	Human immunodeficiency virus 1	NCBITAXON	NCBITaxon:11676	Gag and gp41 sequences of paired samples obtained before and after PI or NNRTI therapy	KT339977	gp41	follow up	protease inhibitor
subject ID 24950	Human immunodeficiency virus 1	NCBITAXON	NCBITaxon:11676	Gag and gp41 sequences of paired samples obtained before and after PI or NNRTI therapy	KT339979	gp41	follow up	protease inhibitor
subject ID 25082	Human immunodeficiency virus 1	NCBITAXON	NCBITaxon:11676	Gag and gp41 sequences of paired samples obtained before and after PI or NNRTI therapy	KT339981	gp41	follow up	protease inhibitor
subject ID 26307	Human immunodeficiency virus 1	NCBITAXON	NCBITaxon:11676	Gag and gp41 sequences of paired samples obtained before and after PI or NNRTI therapy	KT339983	gp41	follow up	protease inhibitor
subject ID 38099	Human immunodeficiency virus 1	NCBITAXON	NCBITaxon:11676	Gag and gp41 sequences of paired samples obtained before and after PI or NNRTI therapy	KT339984	gp41	follow up	protease inhibitor
subject ID 39143	Human immunodeficiency virus 1	NCBITAXON	NCBITaxon:11676	Gag and gp41 sequences of paired samples obtained before and after PI or NNRTI therapy	KT339987	gp41	follow up	protease inhibitor
subject ID 39270	Human immunodeficiency virus 1	NCBITAXON	NCBITaxon:11676	Gag and gp41 sequences of paired samples obtained before and after PI or NNRTI therapy	KY579943	gp41	follow up	protease inhibitor
subject ID 42080	Human immunodeficiency virus 1	NCBITAXON	NCBITaxon:11676	Gag and gp41 sequences of paired samples obtained before and after PI or NNRTI therapy	KT339989	gp41	follow up	protease inhibitor
subject ID 42654	Human immunodeficiency virus 1	NCBITAXON	NCBITaxon:11676	Gag and gp41 sequences of paired samples obtained before and after PI or NNRTI therapy	KT339991	gp41	follow up	protease inhibitor
subject ID 56120	Human immunodeficiency virus 1	NCBITAXON	NCBITaxon:11676	Gag and gp41 sequences of paired samples obtained before and after PI or NNRTI therapy	KT339995	gp41	follow up	protease inhibitor
subject ID 56141	Human immunodeficiency virus 1	NCBITAXON	NCBITaxon:11676	Gag and gp41 sequences of paired samples obtained before and after PI or NNRTI therapy	KT339997	gp41	follow up	protease inhibitor
subject ID 57479	Human immunodeficiency virus 1	NCBITAXON	NCBITaxon:11676	Gag and gp41 sequences of paired samples obtained before and after PI or NNRTI therapy	KT339999	gp41	follow up	protease inhibitor
subject ID 118745	Human immunodeficiency virus 1	NCBITAXON	NCBITaxon:11676	Gag and gp41 sequences of paired samples obtained before and after PI or NNRTI therapy	KY579933	gp41	follow up	protease inhibitor
subject ID 118840	Human immunodeficiency virus 1	NCBITAXON	NCBITaxon:11676	Gag and gp41 sequences of paired samples obtained before and after PI or NNRTI therapy	KY579941	gp41	follow up	protease inhibitor
subject ID 118846	Human immunodeficiency virus 1	NCBITAXON	NCBITaxon:11676	Gag and gp41 sequences of paired samples obtained before and after PI or NNRTI therapy	KY579939	gp41	follow up	protease inhibitor
subject ID 118856	Human immunodeficiency virus 1	NCBITAXON	NCBITaxon:11676	Gag and gp41 sequences of paired samples obtained before and after PI or NNRTI therapy	KY579945	gp41	follow up	protease inhibitor
subject ID 118860	Human immunodeficiency virus 1	NCBITAXON	NCBITaxon:11676	Gag and gp41 sequences of paired samples obtained before and after PI or NNRTI therapy	KY579921	gp41	follow up	protease inhibitor
subject ID 118899	Human immunodeficiency virus 1	NCBITAXON	NCBITaxon:11676	Gag and gp41 sequences of paired samples obtained before and after PI or NNRTI therapy	KY579925	gp41	follow up	protease inhibitor
subject ID 118903	Human immunodeficiency virus 1	NCBITAXON	NCBITaxon:11676	Gag and gp41 sequences of paired samples obtained before and after PI or NNRTI therapy	KY579937	gp41	follow up	protease inhibitor
subject ID 118910	Human immunodeficiency virus 1	NCBITAXON	NCBITaxon:11676	Gag and gp41 sequences of paired samples obtained before and after PI or NNRTI therapy	KY579923	gp41	follow up	protease inhibitor
subject ID 118935	Human immunodeficiency virus 1	NCBITAXON	NCBITaxon:11676	Gag and gp41 sequences of paired samples obtained before and after PI or NNRTI therapy	KY579929	gp41	follow up	protease inhibitor
subject ID 118951	Human immunodeficiency virus 1	NCBITAXON	NCBITaxon:11676	Gag and gp41 sequences of paired samples obtained before and after PI or NNRTI therapy	KY579927	gp41	follow up	protease inhibitor
subject ID 118965	Human immunodeficiency virus 1	NCBITAXON	NCBITaxon:11676	Gag and gp41 sequences of paired samples obtained before and after PI or NNRTI therapy	KY579947	gp41	follow up	protease inhibitor
subject ID 118972	Human immunodeficiency virus 1	NCBITAXON	NCBITaxon:11676	Gag and gp41 sequences of paired samples obtained before and after PI or NNRTI therapy	KY579935	gp41	follow up	protease inhibitor
subject ID 118973	Human immunodeficiency virus 1	NCBITAXON	NCBITaxon:11676	Gag and gp41 sequences of paired samples obtained before and after PI or NNRTI therapy	KY579931	gp41	follow up	protease inhibitor
subject ID 8349	Human immunodeficiency virus 1	NCBITAXON	NCBITaxon:11676	Gag and gp41 sequences of paired samples obtained before and after PI or NNRTI therapy	KY579905	gp41	follow up	nonnucleoside RT inhibitor
subject ID 9918	Human immunodeficiency virus 1	NCBITAXON	NCBITaxon:11676	Gag and gp41 sequences of paired samples obtained before and after PI or NNRTI therapy	KY579907	gp41	follow up	nonnucleoside RT inhibitor
subject ID 25036	Human immunodeficiency virus 1	NCBITAXON	NCBITaxon:11676	Gag and gp41 sequences of paired samples obtained before and after PI or NNRTI therapy	KY579909	gp41	follow up	nonnucleoside RT inhibitor
subject ID 35596	Human immunodeficiency virus 1	NCBITAXON	NCBITaxon:11676	Gag and gp41 sequences of paired samples obtained before and after PI or NNRTI therapy	KY579911	gp41	follow up	nonnucleoside RT inhibitor
subject ID 37879	Human immunodeficiency virus 1	NCBITAXON	NCBITaxon:11676	Gag and gp41 sequences of paired samples obtained before and after PI or NNRTI therapy	KY579913	gp41	follow up	nonnucleoside RT inhibitor
subject ID 42036	Human immunodeficiency virus 1	NCBITAXON	NCBITaxon:11676	Gag and gp41 sequences of paired samples obtained before and after PI or NNRTI therapy	KY579887	gp41	follow up	nonnucleoside RT inhibitor
subject ID 42183	Human immunodeficiency virus 1	NCBITAXON	NCBITaxon:11676	Gag and gp41 sequences of paired samples obtained before and after PI or NNRTI therapy	KY579889	gp41	follow up	nonnucleoside RT inhibitor
subject ID 55928	Human immunodeficiency virus 1	NCBITAXON	NCBITaxon:11676	Gag and gp41 sequences of paired samples obtained before and after PI or NNRTI therapy	KY579891	gp41	follow up	nonnucleoside RT inhibitor
subject ID 57448	Human immunodeficiency virus 1	NCBITAXON	NCBITaxon:11676	Gag and gp41 sequences of paired samples obtained before and after PI or NNRTI therapy	KY579915	gp41	follow up	nonnucleoside RT inhibitor
subject ID 61483	Human immunodeficiency virus 1	NCBITAXON	NCBITaxon:11676	Gag and gp41 sequences of paired samples obtained before and after PI or NNRTI therapy	KY579917	gp41	follow up	nonnucleoside RT inhibitor
subject ID 61631	Human immunodeficiency virus 1	NCBITAXON	NCBITaxon:11676	Gag and gp41 sequences of paired samples obtained before and after PI or NNRTI therapy	KY579919	gp41	follow up	nonnucleoside RT inhibitor
subject ID 252392	Human immunodeficiency virus 1	NCBITAXON	NCBITaxon:11676	Gag and gp41 sequences of paired samples obtained before and after PI or NNRTI therapy	KY579899	gp41	follow up	nonnucleoside RT inhibitor
subject ID 264159	Human immunodeficiency virus 1	NCBITAXON	NCBITaxon:11676	Gag and gp41 sequences of paired samples obtained before and after PI or NNRTI therapy	KY579903	gp41	follow up	nonnucleoside RT inhibitor
subject ID 122034	Human immunodeficiency virus 1	NCBITAXON	NCBITaxon:11676	Gag and gp41 sequences of paired samples obtained before and after PI or NNRTI therapy	KY579895	gp41	follow up	nonnucleoside RT inhibitor
subject ID 214046	Human immunodeficiency virus 1	NCBITAXON	NCBITaxon:11676	Gag and gp41 sequences of paired samples obtained before and after PI or NNRTI therapy	KY579897	gp41	follow up	nonnucleoside RT inhibitor
subject ID 21890	Human immunodeficiency virus 1	NCBITAXON	NCBITaxon:11676	Gag and gp41 sequences of paired samples obtained before and after PI or NNRTI therapy	KY579893	gp41	follow up	nonnucleoside RT inhibitor
subject ID 253540	Human immunodeficiency virus 1	NCBITAXON	NCBITaxon:11676	Gag and gp41 sequences of paired samples obtained before and after PI or NNRTI therapy	KY579901	gp41	follow up	nonnucleoside RT inhibitor
Los Alamos National Laboratories HIV Sequence Database	Human immunodeficiency virus 1	NCBITAXON	NCBITaxon:11676	Collection of previously published gag sequences from ARV-naive individuals	7550 aligned gag sequences	gag
LANL HIV Sequence Database	Human immunodeficiency virus 1	NCBITAXON	NCBITaxon:11676	Collection of previously published gp41 sequences from ARV-naive individuals	7489 aligned gp41 sequences	gp41
