# Supplementary material for: Selection analyses of paired HIV-1 gag and gp41 sequences obtained before and after antiretroviral therapy
Source: Sci Data. 2018 Jul 24;5:180147. doi: 10.1038/sdata.2018.147 (PMC6057438; doi:10.1038/sdata.2018.147)
Supplement: Supplementary file 1 [file sdata2018147-isa1.zip › a_assay.txt]

Sample Name	Protocol REF	Protocol REF	Protocol REF	Assay Name	Raw Data File	Comment[Data Repository]	Comment[Data Record Accession]	Comment[Data Record URI]	Factor Value[sequenced gene]	Factor Value[treatment stage]	Factor Value[experimental group]
KT339954	Pairwise sequence comparisons and dN/dS analyses of gag and gp41	Positional dN/dS selection analyses of gag and gp41	Gag and gp41 selection indexes	KT339954	gag-gp41.zip	Dryad Digital Repository	doi:10.5061/dryad.71b5t	https://doi.org/10.5061/dryad.71b5t	gag	baseline	protease inhibitor
KT339958	Pairwise sequence comparisons and dN/dS analyses of gag and gp41	Positional dN/dS selection analyses of gag and gp41	Gag and gp41 selection indexes	KT339958	gag-gp41.zip	Dryad Digital Repository	doi:10.5061/dryad.71b5t	https://doi.org/10.5061/dryad.71b5t	gag	baseline	protease inhibitor
KT339960	Pairwise sequence comparisons and dN/dS analyses of gag and gp41	Positional dN/dS selection analyses of gag and gp41	Gag and gp41 selection indexes	KT339960	gag-gp41.zip	Dryad Digital Repository	doi:10.5061/dryad.71b5t	https://doi.org/10.5061/dryad.71b5t	gag	baseline	protease inhibitor
KT339966	Pairwise sequence comparisons and dN/dS analyses of gag and gp41	Positional dN/dS selection analyses of gag and gp41	Gag and gp41 selection indexes	KT339966	gag-gp41.zip	Dryad Digital Repository	doi:10.5061/dryad.71b5t	https://doi.org/10.5061/dryad.71b5t	gag	baseline	protease inhibitor
KY579860	Pairwise sequence comparisons and dN/dS analyses of gag and gp41	Positional dN/dS selection analyses of gag and gp41	Gag and gp41 selection indexes	KY579860	gag-gp41.zip	Dryad Digital Repository	doi:10.5061/dryad.71b5t	https://doi.org/10.5061/dryad.71b5t	gag	baseline	protease inhibitor
KY579878	Pairwise sequence comparisons and dN/dS analyses of gag and gp41	Positional dN/dS selection analyses of gag and gp41	Gag and gp41 selection indexes	KY579878	gag-gp41.zip	Dryad Digital Repository	doi:10.5061/dryad.71b5t	https://doi.org/10.5061/dryad.71b5t	gag	baseline	protease inhibitor
KY579870	Pairwise sequence comparisons and dN/dS analyses of gag and gp41	Positional dN/dS selection analyses of gag and gp41	Gag and gp41 selection indexes	KY579870	gag-gp41.zip	Dryad Digital Repository	doi:10.5061/dryad.71b5t	https://doi.org/10.5061/dryad.71b5t	gag	baseline	protease inhibitor
KY579872	Pairwise sequence comparisons and dN/dS analyses of gag and gp41	Positional dN/dS selection analyses of gag and gp41	Gag and gp41 selection indexes	KY579872	gag-gp41.zip	Dryad Digital Repository	doi:10.5061/dryad.71b5t	https://doi.org/10.5061/dryad.71b5t	gag	baseline	protease inhibitor
KY579864	Pairwise sequence comparisons and dN/dS analyses of gag and gp41	Positional dN/dS selection analyses of gag and gp41	Gag and gp41 selection indexes	KY579864	gag-gp41.zip	Dryad Digital Repository	doi:10.5061/dryad.71b5t	https://doi.org/10.5061/dryad.71b5t	gag	baseline	protease inhibitor
KY579846	Pairwise sequence comparisons and dN/dS analyses of gag and gp41	Positional dN/dS selection analyses of gag and gp41	Gag and gp41 selection indexes	KY579846	gag-gp41.zip	Dryad Digital Repository	doi:10.5061/dryad.71b5t	https://doi.org/10.5061/dryad.71b5t	gag	baseline	protease inhibitor
KY579854	Pairwise sequence comparisons and dN/dS analyses of gag and gp41	Positional dN/dS selection analyses of gag and gp41	Gag and gp41 selection indexes	KY579854	gag-gp41.zip	Dryad Digital Repository	doi:10.5061/dryad.71b5t	https://doi.org/10.5061/dryad.71b5t	gag	baseline	protease inhibitor
KY579880	Pairwise sequence comparisons and dN/dS analyses of gag and gp41	Positional dN/dS selection analyses of gag and gp41	Gag and gp41 selection indexes	KY579880	gag-gp41.zip	Dryad Digital Repository	doi:10.5061/dryad.71b5t	https://doi.org/10.5061/dryad.71b5t	gag	baseline	protease inhibitor
KY579884	Pairwise sequence comparisons and dN/dS analyses of gag and gp41	Positional dN/dS selection analyses of gag and gp41	Gag and gp41 selection indexes	KY579884	gag-gp41.zip	Dryad Digital Repository	doi:10.5061/dryad.71b5t	https://doi.org/10.5061/dryad.71b5t	gag	baseline	protease inhibitor
KY579866	Pairwise sequence comparisons and dN/dS analyses of gag and gp41	Positional dN/dS selection analyses of gag and gp41	Gag and gp41 selection indexes	KY579866	gag-gp41.zip	Dryad Digital Repository	doi:10.5061/dryad.71b5t	https://doi.org/10.5061/dryad.71b5t	gag	baseline	protease inhibitor
KY579848	Pairwise sequence comparisons and dN/dS analyses of gag and gp41	Positional dN/dS selection analyses of gag and gp41	Gag and gp41 selection indexes	KY579848	gag-gp41.zip	Dryad Digital Repository	doi:10.5061/dryad.71b5t	https://doi.org/10.5061/dryad.71b5t	gag	baseline	protease inhibitor
KY579868	Pairwise sequence comparisons and dN/dS analyses of gag and gp41	Positional dN/dS selection analyses of gag and gp41	Gag and gp41 selection indexes	KY579868	gag-gp41.zip	Dryad Digital Repository	doi:10.5061/dryad.71b5t	https://doi.org/10.5061/dryad.71b5t	gag	baseline	protease inhibitor
KY579874	Pairwise sequence comparisons and dN/dS analyses of gag and gp41	Positional dN/dS selection analyses of gag and gp41	Gag and gp41 selection indexes	KY579874	gag-gp41.zip	Dryad Digital Repository	doi:10.5061/dryad.71b5t	https://doi.org/10.5061/dryad.71b5t	gag	baseline	protease inhibitor
KY579876	Pairwise sequence comparisons and dN/dS analyses of gag and gp41	Positional dN/dS selection analyses of gag and gp41	Gag and gp41 selection indexes	KY579876	gag-gp41.zip	Dryad Digital Repository	doi:10.5061/dryad.71b5t	https://doi.org/10.5061/dryad.71b5t	gag	baseline	protease inhibitor
KY579850	Pairwise sequence comparisons and dN/dS analyses of gag and gp41	Positional dN/dS selection analyses of gag and gp41	Gag and gp41 selection indexes	KY579850	gag-gp41.zip	Dryad Digital Repository	doi:10.5061/dryad.71b5t	https://doi.org/10.5061/dryad.71b5t	gag	baseline	protease inhibitor
KY579858	Pairwise sequence comparisons and dN/dS analyses of gag and gp41	Positional dN/dS selection analyses of gag and gp41	Gag and gp41 selection indexes	KY579858	gag-gp41.zip	Dryad Digital Repository	doi:10.5061/dryad.71b5t	https://doi.org/10.5061/dryad.71b5t	gag	baseline	protease inhibitor
KY579882	Pairwise sequence comparisons and dN/dS analyses of gag and gp41	Positional dN/dS selection analyses of gag and gp41	Gag and gp41 selection indexes	KY579882	gag-gp41.zip	Dryad Digital Repository	doi:10.5061/dryad.71b5t	https://doi.org/10.5061/dryad.71b5t	gag	baseline	protease inhibitor
KY579862	Pairwise sequence comparisons and dN/dS analyses of gag and gp41	Positional dN/dS selection analyses of gag and gp41	Gag and gp41 selection indexes	KY579862	gag-gp41.zip	Dryad Digital Repository	doi:10.5061/dryad.71b5t	https://doi.org/10.5061/dryad.71b5t	gag	baseline	protease inhibitor
KY579852	Pairwise sequence comparisons and dN/dS analyses of gag and gp41	Positional dN/dS selection analyses of gag and gp41	Gag and gp41 selection indexes	KY579852	gag-gp41.zip	Dryad Digital Repository	doi:10.5061/dryad.71b5t	https://doi.org/10.5061/dryad.71b5t	gag	baseline	protease inhibitor
KY579856	Pairwise sequence comparisons and dN/dS analyses of gag and gp41	Positional dN/dS selection analyses of gag and gp41	Gag and gp41 selection indexes	KY579856	gag-gp41.zip	Dryad Digital Repository	doi:10.5061/dryad.71b5t	https://doi.org/10.5061/dryad.71b5t	gag	baseline	protease inhibitor
KY579838	Pairwise sequence comparisons and dN/dS analyses of gag and gp41	Positional dN/dS selection analyses of gag and gp41	Gag and gp41 selection indexes	KY579838	gag-gp41.zip	Dryad Digital Repository	doi:10.5061/dryad.71b5t	https://doi.org/10.5061/dryad.71b5t	gag	baseline	nonnucleoside RT inhibitor
KY579840	Pairwise sequence comparisons and dN/dS analyses of gag and gp41	Positional dN/dS selection analyses of gag and gp41	Gag and gp41 selection indexes	KY579840	gag-gp41.zip	Dryad Digital Repository	doi:10.5061/dryad.71b5t	https://doi.org/10.5061/dryad.71b5t	gag	baseline	nonnucleoside RT inhibitor
KY579842	Pairwise sequence comparisons and dN/dS analyses of gag and gp41	Positional dN/dS selection analyses of gag and gp41	Gag and gp41 selection indexes	KY579842	gag-gp41.zip	Dryad Digital Repository	doi:10.5061/dryad.71b5t	https://doi.org/10.5061/dryad.71b5t	gag	baseline	nonnucleoside RT inhibitor
KY579844	Pairwise sequence comparisons and dN/dS analyses of gag and gp41	Positional dN/dS selection analyses of gag and gp41	Gag and gp41 selection indexes	KY579844	gag-gp41.zip	Dryad Digital Repository	doi:10.5061/dryad.71b5t	https://doi.org/10.5061/dryad.71b5t	gag	baseline	nonnucleoside RT inhibitor
KY579814	Pairwise sequence comparisons and dN/dS analyses of gag and gp41	Positional dN/dS selection analyses of gag and gp41	Gag and gp41 selection indexes	KY579814	gag-gp41.zip	Dryad Digital Repository	doi:10.5061/dryad.71b5t	https://doi.org/10.5061/dryad.71b5t	gag	baseline	nonnucleoside RT inhibitor
KY579816	Pairwise sequence comparisons and dN/dS analyses of gag and gp41	Positional dN/dS selection analyses of gag and gp41	Gag and gp41 selection indexes	KY579816	gag-gp41.zip	Dryad Digital Repository	doi:10.5061/dryad.71b5t	https://doi.org/10.5061/dryad.71b5t	gag	baseline	nonnucleoside RT inhibitor
KY579818	Pairwise sequence comparisons and dN/dS analyses of gag and gp41	Positional dN/dS selection analyses of gag and gp41	Gag and gp41 selection indexes	KY579818	gag-gp41.zip	Dryad Digital Repository	doi:10.5061/dryad.71b5t	https://doi.org/10.5061/dryad.71b5t	gag	baseline	nonnucleoside RT inhibitor
KY579832	Pairwise sequence comparisons and dN/dS analyses of gag and gp41	Positional dN/dS selection analyses of gag and gp41	Gag and gp41 selection indexes	KY579832	gag-gp41.zip	Dryad Digital Repository	doi:10.5061/dryad.71b5t	https://doi.org/10.5061/dryad.71b5t	gag	baseline	nonnucleoside RT inhibitor
KY579836	Pairwise sequence comparisons and dN/dS analyses of gag and gp41	Positional dN/dS selection analyses of gag and gp41	Gag and gp41 selection indexes	KY579836	gag-gp41.zip	Dryad Digital Repository	doi:10.5061/dryad.71b5t	https://doi.org/10.5061/dryad.71b5t	gag	baseline	nonnucleoside RT inhibitor
KY579824	Pairwise sequence comparisons and dN/dS analyses of gag and gp41	Positional dN/dS selection analyses of gag and gp41	Gag and gp41 selection indexes	KY579824	gag-gp41.zip	Dryad Digital Repository	doi:10.5061/dryad.71b5t	https://doi.org/10.5061/dryad.71b5t	gag	baseline	nonnucleoside RT inhibitor
KY579830	Pairwise sequence comparisons and dN/dS analyses of gag and gp41	Positional dN/dS selection analyses of gag and gp41	Gag and gp41 selection indexes	KY579830	gag-gp41.zip	Dryad Digital Repository	doi:10.5061/dryad.71b5t	https://doi.org/10.5061/dryad.71b5t	gag	baseline	nonnucleoside RT inhibitor
KY579826	Pairwise sequence comparisons and dN/dS analyses of gag and gp41	Positional dN/dS selection analyses of gag and gp41	Gag and gp41 selection indexes	KY579826	gag-gp41.zip	Dryad Digital Repository	doi:10.5061/dryad.71b5t	https://doi.org/10.5061/dryad.71b5t	gag	baseline	nonnucleoside RT inhibitor
KY579828	Pairwise sequence comparisons and dN/dS analyses of gag and gp41	Positional dN/dS selection analyses of gag and gp41	Gag and gp41 selection indexes	KY579828	gag-gp41.zip	Dryad Digital Repository	doi:10.5061/dryad.71b5t	https://doi.org/10.5061/dryad.71b5t	gag	baseline	nonnucleoside RT inhibitor
KY579820	Pairwise sequence comparisons and dN/dS analyses of gag and gp41	Positional dN/dS selection analyses of gag and gp41	Gag and gp41 selection indexes	KY579820	gag-gp41.zip	Dryad Digital Repository	doi:10.5061/dryad.71b5t	https://doi.org/10.5061/dryad.71b5t	gag	baseline	nonnucleoside RT inhibitor
KY579834	Pairwise sequence comparisons and dN/dS analyses of gag and gp41	Positional dN/dS selection analyses of gag and gp41	Gag and gp41 selection indexes	KY579834	gag-gp41.zip	Dryad Digital Repository	doi:10.5061/dryad.71b5t	https://doi.org/10.5061/dryad.71b5t	gag	baseline	nonnucleoside RT inhibitor
KY579822	Pairwise sequence comparisons and dN/dS analyses of gag and gp41	Positional dN/dS selection analyses of gag and gp41	Gag and gp41 selection indexes	KY579822	gag-gp41.zip	Dryad Digital Repository	doi:10.5061/dryad.71b5t	https://doi.org/10.5061/dryad.71b5t	gag	baseline	nonnucleoside RT inhibitor
KT339955	Pairwise sequence comparisons and dN/dS analyses of gag and gp41	Positional dN/dS selection analyses of gag and gp41	Gag and gp41 selection indexes	KT339955	gag-gp41.zip	Dryad Digital Repository	doi:10.5061/dryad.71b5t	https://doi.org/10.5061/dryad.71b5t	gag	follow up	protease inhibitor
KT339959	Pairwise sequence comparisons and dN/dS analyses of gag and gp41	Positional dN/dS selection analyses of gag and gp41	Gag and gp41 selection indexes	KT339959	gag-gp41.zip	Dryad Digital Repository	doi:10.5061/dryad.71b5t	https://doi.org/10.5061/dryad.71b5t	gag	follow up	protease inhibitor
KT339961	Pairwise sequence comparisons and dN/dS analyses of gag and gp41	Positional dN/dS selection analyses of gag and gp41	Gag and gp41 selection indexes	KT339961	gag-gp41.zip	Dryad Digital Repository	doi:10.5061/dryad.71b5t	https://doi.org/10.5061/dryad.71b5t	gag	follow up	protease inhibitor
KT339967	Pairwise sequence comparisons and dN/dS analyses of gag and gp41	Positional dN/dS selection analyses of gag and gp41	Gag and gp41 selection indexes	KT339967	gag-gp41.zip	Dryad Digital Repository	doi:10.5061/dryad.71b5t	https://doi.org/10.5061/dryad.71b5t	gag	follow up	protease inhibitor
KY579861	Pairwise sequence comparisons and dN/dS analyses of gag and gp41	Positional dN/dS selection analyses of gag and gp41	Gag and gp41 selection indexes	KY579861	gag-gp41.zip	Dryad Digital Repository	doi:10.5061/dryad.71b5t	https://doi.org/10.5061/dryad.71b5t	gag	follow up	protease inhibitor
KY579879	Pairwise sequence comparisons and dN/dS analyses of gag and gp41	Positional dN/dS selection analyses of gag and gp41	Gag and gp41 selection indexes	KY579879	gag-gp41.zip	Dryad Digital Repository	doi:10.5061/dryad.71b5t	https://doi.org/10.5061/dryad.71b5t	gag	follow up	protease inhibitor
KY579871	Pairwise sequence comparisons and dN/dS analyses of gag and gp41	Positional dN/dS selection analyses of gag and gp41	Gag and gp41 selection indexes	KY579871	gag-gp41.zip	Dryad Digital Repository	doi:10.5061/dryad.71b5t	https://doi.org/10.5061/dryad.71b5t	gag	follow up	protease inhibitor
KY579873	Pairwise sequence comparisons and dN/dS analyses of gag and gp41	Positional dN/dS selection analyses of gag and gp41	Gag and gp41 selection indexes	KY579873	gag-gp41.zip	Dryad Digital Repository	doi:10.5061/dryad.71b5t	https://doi.org/10.5061/dryad.71b5t	gag	follow up	protease inhibitor
KY579865	Pairwise sequence comparisons and dN/dS analyses of gag and gp41	Positional dN/dS selection analyses of gag and gp41	Gag and gp41 selection indexes	KY579865	gag-gp41.zip	Dryad Digital Repository	doi:10.5061/dryad.71b5t	https://doi.org/10.5061/dryad.71b5t	gag	follow up	protease inhibitor
KY579847	Pairwise sequence comparisons and dN/dS analyses of gag and gp41	Positional dN/dS selection analyses of gag and gp41	Gag and gp41 selection indexes	KY579847	gag-gp41.zip	Dryad Digital Repository	doi:10.5061/dryad.71b5t	https://doi.org/10.5061/dryad.71b5t	gag	follow up	protease inhibitor
KY579855	Pairwise sequence comparisons and dN/dS analyses of gag and gp41	Positional dN/dS selection analyses of gag and gp41	Gag and gp41 selection indexes	KY579855	gag-gp41.zip	Dryad Digital Repository	doi:10.5061/dryad.71b5t	https://doi.org/10.5061/dryad.71b5t	gag	follow up	protease inhibitor
KY579881	Pairwise sequence comparisons and dN/dS analyses of gag and gp41	Positional dN/dS selection analyses of gag and gp41	Gag and gp41 selection indexes	KY579881	gag-gp41.zip	Dryad Digital Repository	doi:10.5061/dryad.71b5t	https://doi.org/10.5061/dryad.71b5t	gag	follow up	protease inhibitor
KY579885	Pairwise sequence comparisons and dN/dS analyses of gag and gp41	Positional dN/dS selection analyses of gag and gp41	Gag and gp41 selection indexes	KY579885	gag-gp41.zip	Dryad Digital Repository	doi:10.5061/dryad.71b5t	https://doi.org/10.5061/dryad.71b5t	gag	follow up	protease inhibitor
KY579867	Pairwise sequence comparisons and dN/dS analyses of gag and gp41	Positional dN/dS selection analyses of gag and gp41	Gag and gp41 selection indexes	KY579867	gag-gp41.zip	Dryad Digital Repository	doi:10.5061/dryad.71b5t	https://doi.org/10.5061/dryad.71b5t	gag	follow up	protease inhibitor
KY579849	Pairwise sequence comparisons and dN/dS analyses of gag and gp41	Positional dN/dS selection analyses of gag and gp41	Gag and gp41 selection indexes	KY579849	gag-gp41.zip	Dryad Digital Repository	doi:10.5061/dryad.71b5t	https://doi.org/10.5061/dryad.71b5t	gag	follow up	protease inhibitor
KY579869	Pairwise sequence comparisons and dN/dS analyses of gag and gp41	Positional dN/dS selection analyses of gag and gp41	Gag and gp41 selection indexes	KY579869	gag-gp41.zip	Dryad Digital Repository	doi:10.5061/dryad.71b5t	https://doi.org/10.5061/dryad.71b5t	gag	follow up	protease inhibitor
KY579875	Pairwise sequence comparisons and dN/dS analyses of gag and gp41	Positional dN/dS selection analyses of gag and gp41	Gag and gp41 selection indexes	KY579875	gag-gp41.zip	Dryad Digital Repository	doi:10.5061/dryad.71b5t	https://doi.org/10.5061/dryad.71b5t	gag	follow up	protease inhibitor
KY579877	Pairwise sequence comparisons and dN/dS analyses of gag and gp41	Positional dN/dS selection analyses of gag and gp41	Gag and gp41 selection indexes	KY579877	gag-gp41.zip	Dryad Digital Repository	doi:10.5061/dryad.71b5t	https://doi.org/10.5061/dryad.71b5t	gag	follow up	protease inhibitor
KY579851	Pairwise sequence comparisons and dN/dS analyses of gag and gp41	Positional dN/dS selection analyses of gag and gp41	Gag and gp41 selection indexes	KY579851	gag-gp41.zip	Dryad Digital Repository	doi:10.5061/dryad.71b5t	https://doi.org/10.5061/dryad.71b5t	gag	follow up	protease inhibitor
KY579859	Pairwise sequence comparisons and dN/dS analyses of gag and gp41	Positional dN/dS selection analyses of gag and gp41	Gag and gp41 selection indexes	KY579859	gag-gp41.zip	Dryad Digital Repository	doi:10.5061/dryad.71b5t	https://doi.org/10.5061/dryad.71b5t	gag	follow up	protease inhibitor
KY579883	Pairwise sequence comparisons and dN/dS analyses of gag and gp41	Positional dN/dS selection analyses of gag and gp41	Gag and gp41 selection indexes	KY579883	gag-gp41.zip	Dryad Digital Repository	doi:10.5061/dryad.71b5t	https://doi.org/10.5061/dryad.71b5t	gag	follow up	protease inhibitor
KY579863	Pairwise sequence comparisons and dN/dS analyses of gag and gp41	Positional dN/dS selection analyses of gag and gp41	Gag and gp41 selection indexes	KY579863	gag-gp41.zip	Dryad Digital Repository	doi:10.5061/dryad.71b5t	https://doi.org/10.5061/dryad.71b5t	gag	follow up	protease inhibitor
KY579853	Pairwise sequence comparisons and dN/dS analyses of gag and gp41	Positional dN/dS selection analyses of gag and gp41	Gag and gp41 selection indexes	KY579853	gag-gp41.zip	Dryad Digital Repository	doi:10.5061/dryad.71b5t	https://doi.org/10.5061/dryad.71b5t	gag	follow up	protease inhibitor
KY579857	Pairwise sequence comparisons and dN/dS analyses of gag and gp41	Positional dN/dS selection analyses of gag and gp41	Gag and gp41 selection indexes	KY579857	gag-gp41.zip	Dryad Digital Repository	doi:10.5061/dryad.71b5t	https://doi.org/10.5061/dryad.71b5t	gag	follow up	protease inhibitor
KY579839	Pairwise sequence comparisons and dN/dS analyses of gag and gp41	Positional dN/dS selection analyses of gag and gp41	Gag and gp41 selection indexes	KY579839	gag-gp41.zip	Dryad Digital Repository	doi:10.5061/dryad.71b5t	https://doi.org/10.5061/dryad.71b5t	gag	follow up	nonnucleoside RT inhibitor
KY579841	Pairwise sequence comparisons and dN/dS analyses of gag and gp41	Positional dN/dS selection analyses of gag and gp41	Gag and gp41 selection indexes	KY579841	gag-gp41.zip	Dryad Digital Repository	doi:10.5061/dryad.71b5t	https://doi.org/10.5061/dryad.71b5t	gag	follow up	nonnucleoside RT inhibitor
KY579843	Pairwise sequence comparisons and dN/dS analyses of gag and gp41	Positional dN/dS selection analyses of gag and gp41	Gag and gp41 selection indexes	KY579843	gag-gp41.zip	Dryad Digital Repository	doi:10.5061/dryad.71b5t	https://doi.org/10.5061/dryad.71b5t	gag	follow up	nonnucleoside RT inhibitor
KY579845	Pairwise sequence comparisons and dN/dS analyses of gag and gp41	Positional dN/dS selection analyses of gag and gp41	Gag and gp41 selection indexes	KY579845	gag-gp41.zip	Dryad Digital Repository	doi:10.5061/dryad.71b5t	https://doi.org/10.5061/dryad.71b5t	gag	follow up	nonnucleoside RT inhibitor
KY579815	Pairwise sequence comparisons and dN/dS analyses of gag and gp41	Positional dN/dS selection analyses of gag and gp41	Gag and gp41 selection indexes	KY579815	gag-gp41.zip	Dryad Digital Repository	doi:10.5061/dryad.71b5t	https://doi.org/10.5061/dryad.71b5t	gag	follow up	nonnucleoside RT inhibitor
KY579817	Pairwise sequence comparisons and dN/dS analyses of gag and gp41	Positional dN/dS selection analyses of gag and gp41	Gag and gp41 selection indexes	KY579817	gag-gp41.zip	Dryad Digital Repository	doi:10.5061/dryad.71b5t	https://doi.org/10.5061/dryad.71b5t	gag	follow up	nonnucleoside RT inhibitor
KY579819	Pairwise sequence comparisons and dN/dS analyses of gag and gp41	Positional dN/dS selection analyses of gag and gp41	Gag and gp41 selection indexes	KY579819	gag-gp41.zip	Dryad Digital Repository	doi:10.5061/dryad.71b5t	https://doi.org/10.5061/dryad.71b5t	gag	follow up	nonnucleoside RT inhibitor
KY579833	Pairwise sequence comparisons and dN/dS analyses of gag and gp41	Positional dN/dS selection analyses of gag and gp41	Gag and gp41 selection indexes	KY579833	gag-gp41.zip	Dryad Digital Repository	doi:10.5061/dryad.71b5t	https://doi.org/10.5061/dryad.71b5t	gag	follow up	nonnucleoside RT inhibitor
KY579837	Pairwise sequence comparisons and dN/dS analyses of gag and gp41	Positional dN/dS selection analyses of gag and gp41	Gag and gp41 selection indexes	KY579837	gag-gp41.zip	Dryad Digital Repository	doi:10.5061/dryad.71b5t	https://doi.org/10.5061/dryad.71b5t	gag	follow up	nonnucleoside RT inhibitor
KY579825	Pairwise sequence comparisons and dN/dS analyses of gag and gp41	Positional dN/dS selection analyses of gag and gp41	Gag and gp41 selection indexes	KY579825	gag-gp41.zip	Dryad Digital Repository	doi:10.5061/dryad.71b5t	https://doi.org/10.5061/dryad.71b5t	gag	follow up	nonnucleoside RT inhibitor
KY579831	Pairwise sequence comparisons and dN/dS analyses of gag and gp41	Positional dN/dS selection analyses of gag and gp41	Gag and gp41 selection indexes	KY579831	gag-gp41.zip	Dryad Digital Repository	doi:10.5061/dryad.71b5t	https://doi.org/10.5061/dryad.71b5t	gag	follow up	nonnucleoside RT inhibitor
KY579827	Pairwise sequence comparisons and dN/dS analyses of gag and gp41	Positional dN/dS selection analyses of gag and gp41	Gag and gp41 selection indexes	KY579827	gag-gp41.zip	Dryad Digital Repository	doi:10.5061/dryad.71b5t	https://doi.org/10.5061/dryad.71b5t	gag	follow up	nonnucleoside RT inhibitor
KY579829	Pairwise sequence comparisons and dN/dS analyses of gag and gp41	Positional dN/dS selection analyses of gag and gp41	Gag and gp41 selection indexes	KY579829	gag-gp41.zip	Dryad Digital Repository	doi:10.5061/dryad.71b5t	https://doi.org/10.5061/dryad.71b5t	gag	follow up	nonnucleoside RT inhibitor
KY579821	Pairwise sequence comparisons and dN/dS analyses of gag and gp41	Positional dN/dS selection analyses of gag and gp41	Gag and gp41 selection indexes	KY579821	gag-gp41.zip	Dryad Digital Repository	doi:10.5061/dryad.71b5t	https://doi.org/10.5061/dryad.71b5t	gag	follow up	nonnucleoside RT inhibitor
KY579835	Pairwise sequence comparisons and dN/dS analyses of gag and gp41	Positional dN/dS selection analyses of gag and gp41	Gag and gp41 selection indexes	KY579835	gag-gp41.zip	Dryad Digital Repository	doi:10.5061/dryad.71b5t	https://doi.org/10.5061/dryad.71b5t	gag	follow up	nonnucleoside RT inhibitor
KY579823	Pairwise sequence comparisons and dN/dS analyses of gag and gp41	Positional dN/dS selection analyses of gag and gp41	Gag and gp41 selection indexes	KY579823	gag-gp41.zip	Dryad Digital Repository	doi:10.5061/dryad.71b5t	https://doi.org/10.5061/dryad.71b5t	gag	follow up	nonnucleoside RT inhibitor
KT339970	Pairwise sequence comparisons and dN/dS analyses of gag and gp41	Positional dN/dS selection analyses of gag and gp41	Gag and gp41 selection indexes	KT339970	gag-gp41.zip	Dryad Digital Repository	doi:10.5061/dryad.71b5t	https://doi.org/10.5061/dryad.71b5t	gp41	baseline	protease inhibitor
KT339972	Pairwise sequence comparisons and dN/dS analyses of gag and gp41	Positional dN/dS selection analyses of gag and gp41	Gag and gp41 selection indexes	KT339972	gag-gp41.zip	Dryad Digital Repository	doi:10.5061/dryad.71b5t	https://doi.org/10.5061/dryad.71b5t	gp41	baseline	protease inhibitor
KT339974	Pairwise sequence comparisons and dN/dS analyses of gag and gp41	Positional dN/dS selection analyses of gag and gp41	Gag and gp41 selection indexes	KT339974	gag-gp41.zip	Dryad Digital Repository	doi:10.5061/dryad.71b5t	https://doi.org/10.5061/dryad.71b5t	gp41	baseline	protease inhibitor
KT339976	Pairwise sequence comparisons and dN/dS analyses of gag and gp41	Positional dN/dS selection analyses of gag and gp41	Gag and gp41 selection indexes	KT339976	gag-gp41.zip	Dryad Digital Repository	doi:10.5061/dryad.71b5t	https://doi.org/10.5061/dryad.71b5t	gp41	baseline	protease inhibitor
KT339978	Pairwise sequence comparisons and dN/dS analyses of gag and gp41	Positional dN/dS selection analyses of gag and gp41	Gag and gp41 selection indexes	KT339978	gag-gp41.zip	Dryad Digital Repository	doi:10.5061/dryad.71b5t	https://doi.org/10.5061/dryad.71b5t	gp41	baseline	protease inhibitor
KT339980	Pairwise sequence comparisons and dN/dS analyses of gag and gp41	Positional dN/dS selection analyses of gag and gp41	Gag and gp41 selection indexes	KT339980	gag-gp41.zip	Dryad Digital Repository	doi:10.5061/dryad.71b5t	https://doi.org/10.5061/dryad.71b5t	gp41	baseline	protease inhibitor
KT339982	Pairwise sequence comparisons and dN/dS analyses of gag and gp41	Positional dN/dS selection analyses of gag and gp41	Gag and gp41 selection indexes	KT339982	gag-gp41.zip	Dryad Digital Repository	doi:10.5061/dryad.71b5t	https://doi.org/10.5061/dryad.71b5t	gp41	baseline	protease inhibitor
KT339985	Pairwise sequence comparisons and dN/dS analyses of gag and gp41	Positional dN/dS selection analyses of gag and gp41	Gag and gp41 selection indexes	KT339985	gag-gp41.zip	Dryad Digital Repository	doi:10.5061/dryad.71b5t	https://doi.org/10.5061/dryad.71b5t	gp41	baseline	protease inhibitor
KT339986	Pairwise sequence comparisons and dN/dS analyses of gag and gp41	Positional dN/dS selection analyses of gag and gp41	Gag and gp41 selection indexes	KT339986	gag-gp41.zip	Dryad Digital Repository	doi:10.5061/dryad.71b5t	https://doi.org/10.5061/dryad.71b5t	gp41	baseline	protease inhibitor
KY579942	Pairwise sequence comparisons and dN/dS analyses of gag and gp41	Positional dN/dS selection analyses of gag and gp41	Gag and gp41 selection indexes	KY579942	gag-gp41.zip	Dryad Digital Repository	doi:10.5061/dryad.71b5t	https://doi.org/10.5061/dryad.71b5t	gp41	baseline	protease inhibitor
KT339988	Pairwise sequence comparisons and dN/dS analyses of gag and gp41	Positional dN/dS selection analyses of gag and gp41	Gag and gp41 selection indexes	KT339988	gag-gp41.zip	Dryad Digital Repository	doi:10.5061/dryad.71b5t	https://doi.org/10.5061/dryad.71b5t	gp41	baseline	protease inhibitor
KT339990	Pairwise sequence comparisons and dN/dS analyses of gag and gp41	Positional dN/dS selection analyses of gag and gp41	Gag and gp41 selection indexes	KT339990	gag-gp41.zip	Dryad Digital Repository	doi:10.5061/dryad.71b5t	https://doi.org/10.5061/dryad.71b5t	gp41	baseline	protease inhibitor
KT339994	Pairwise sequence comparisons and dN/dS analyses of gag and gp41	Positional dN/dS selection analyses of gag and gp41	Gag and gp41 selection indexes	KT339994	gag-gp41.zip	Dryad Digital Repository	doi:10.5061/dryad.71b5t	https://doi.org/10.5061/dryad.71b5t	gp41	baseline	protease inhibitor
KT339996	Pairwise sequence comparisons and dN/dS analyses of gag and gp41	Positional dN/dS selection analyses of gag and gp41	Gag and gp41 selection indexes	KT339996	gag-gp41.zip	Dryad Digital Repository	doi:10.5061/dryad.71b5t	https://doi.org/10.5061/dryad.71b5t	gp41	baseline	protease inhibitor
KT339998	Pairwise sequence comparisons and dN/dS analyses of gag and gp41	Positional dN/dS selection analyses of gag and gp41	Gag and gp41 selection indexes	KT339998	gag-gp41.zip	Dryad Digital Repository	doi:10.5061/dryad.71b5t	https://doi.org/10.5061/dryad.71b5t	gp41	baseline	protease inhibitor
KY579932	Pairwise sequence comparisons and dN/dS analyses of gag and gp41	Positional dN/dS selection analyses of gag and gp41	Gag and gp41 selection indexes	KY579932	gag-gp41.zip	Dryad Digital Repository	doi:10.5061/dryad.71b5t	https://doi.org/10.5061/dryad.71b5t	gp41	baseline	protease inhibitor
KY579940	Pairwise sequence comparisons and dN/dS analyses of gag and gp41	Positional dN/dS selection analyses of gag and gp41	Gag and gp41 selection indexes	KY579940	gag-gp41.zip	Dryad Digital Repository	doi:10.5061/dryad.71b5t	https://doi.org/10.5061/dryad.71b5t	gp41	baseline	protease inhibitor
KY579938	Pairwise sequence comparisons and dN/dS analyses of gag and gp41	Positional dN/dS selection analyses of gag and gp41	Gag and gp41 selection indexes	KY579938	gag-gp41.zip	Dryad Digital Repository	doi:10.5061/dryad.71b5t	https://doi.org/10.5061/dryad.71b5t	gp41	baseline	protease inhibitor
KY579944	Pairwise sequence comparisons and dN/dS analyses of gag and gp41	Positional dN/dS selection analyses of gag and gp41	Gag and gp41 selection indexes	KY579944	gag-gp41.zip	Dryad Digital Repository	doi:10.5061/dryad.71b5t	https://doi.org/10.5061/dryad.71b5t	gp41	baseline	protease inhibitor
KY579920	Pairwise sequence comparisons and dN/dS analyses of gag and gp41	Positional dN/dS selection analyses of gag and gp41	Gag and gp41 selection indexes	KY579920	gag-gp41.zip	Dryad Digital Repository	doi:10.5061/dryad.71b5t	https://doi.org/10.5061/dryad.71b5t	gp41	baseline	protease inhibitor
KY579924	Pairwise sequence comparisons and dN/dS analyses of gag and gp41	Positional dN/dS selection analyses of gag and gp41	Gag and gp41 selection indexes	KY579924	gag-gp41.zip	Dryad Digital Repository	doi:10.5061/dryad.71b5t	https://doi.org/10.5061/dryad.71b5t	gp41	baseline	protease inhibitor
KY579936	Pairwise sequence comparisons and dN/dS analyses of gag and gp41	Positional dN/dS selection analyses of gag and gp41	Gag and gp41 selection indexes	KY579936	gag-gp41.zip	Dryad Digital Repository	doi:10.5061/dryad.71b5t	https://doi.org/10.5061/dryad.71b5t	gp41	baseline	protease inhibitor
KY579922	Pairwise sequence comparisons and dN/dS analyses of gag and gp41	Positional dN/dS selection analyses of gag and gp41	Gag and gp41 selection indexes	KY579922	gag-gp41.zip	Dryad Digital Repository	doi:10.5061/dryad.71b5t	https://doi.org/10.5061/dryad.71b5t	gp41	baseline	protease inhibitor
KY579928	Pairwise sequence comparisons and dN/dS analyses of gag and gp41	Positional dN/dS selection analyses of gag and gp41	Gag and gp41 selection indexes	KY579928	gag-gp41.zip	Dryad Digital Repository	doi:10.5061/dryad.71b5t	https://doi.org/10.5061/dryad.71b5t	gp41	baseline	protease inhibitor
KY579926	Pairwise sequence comparisons and dN/dS analyses of gag and gp41	Positional dN/dS selection analyses of gag and gp41	Gag and gp41 selection indexes	KY579926	gag-gp41.zip	Dryad Digital Repository	doi:10.5061/dryad.71b5t	https://doi.org/10.5061/dryad.71b5t	gp41	baseline	protease inhibitor
KY579946	Pairwise sequence comparisons and dN/dS analyses of gag and gp41	Positional dN/dS selection analyses of gag and gp41	Gag and gp41 selection indexes	KY579946	gag-gp41.zip	Dryad Digital Repository	doi:10.5061/dryad.71b5t	https://doi.org/10.5061/dryad.71b5t	gp41	baseline	protease inhibitor
KY579934	Pairwise sequence comparisons and dN/dS analyses of gag and gp41	Positional dN/dS selection analyses of gag and gp41	Gag and gp41 selection indexes	KY579934	gag-gp41.zip	Dryad Digital Repository	doi:10.5061/dryad.71b5t	https://doi.org/10.5061/dryad.71b5t	gp41	baseline	protease inhibitor
KY579930	Pairwise sequence comparisons and dN/dS analyses of gag and gp41	Positional dN/dS selection analyses of gag and gp41	Gag and gp41 selection indexes	KY579930	gag-gp41.zip	Dryad Digital Repository	doi:10.5061/dryad.71b5t	https://doi.org/10.5061/dryad.71b5t	gp41	baseline	protease inhibitor
KY579904	Pairwise sequence comparisons and dN/dS analyses of gag and gp41	Positional dN/dS selection analyses of gag and gp41	Gag and gp41 selection indexes	KY579904	gag-gp41.zip	Dryad Digital Repository	doi:10.5061/dryad.71b5t	https://doi.org/10.5061/dryad.71b5t	gp41	baseline	nonnucleoside RT inhibitor
KY579906	Pairwise sequence comparisons and dN/dS analyses of gag and gp41	Positional dN/dS selection analyses of gag and gp41	Gag and gp41 selection indexes	KY579906	gag-gp41.zip	Dryad Digital Repository	doi:10.5061/dryad.71b5t	https://doi.org/10.5061/dryad.71b5t	gp41	baseline	nonnucleoside RT inhibitor
KY579908	Pairwise sequence comparisons and dN/dS analyses of gag and gp41	Positional dN/dS selection analyses of gag and gp41	Gag and gp41 selection indexes	KY579908	gag-gp41.zip	Dryad Digital Repository	doi:10.5061/dryad.71b5t	https://doi.org/10.5061/dryad.71b5t	gp41	baseline	nonnucleoside RT inhibitor
KY579910	Pairwise sequence comparisons and dN/dS analyses of gag and gp41	Positional dN/dS selection analyses of gag and gp41	Gag and gp41 selection indexes	KY579910	gag-gp41.zip	Dryad Digital Repository	doi:10.5061/dryad.71b5t	https://doi.org/10.5061/dryad.71b5t	gp41	baseline	nonnucleoside RT inhibitor
KY579912	Pairwise sequence comparisons and dN/dS analyses of gag and gp41	Positional dN/dS selection analyses of gag and gp41	Gag and gp41 selection indexes	KY579912	gag-gp41.zip	Dryad Digital Repository	doi:10.5061/dryad.71b5t	https://doi.org/10.5061/dryad.71b5t	gp41	baseline	nonnucleoside RT inhibitor
KY579886	Pairwise sequence comparisons and dN/dS analyses of gag and gp41	Positional dN/dS selection analyses of gag and gp41	Gag and gp41 selection indexes	KY579886	gag-gp41.zip	Dryad Digital Repository	doi:10.5061/dryad.71b5t	https://doi.org/10.5061/dryad.71b5t	gp41	baseline	nonnucleoside RT inhibitor
KY579888	Pairwise sequence comparisons and dN/dS analyses of gag and gp41	Positional dN/dS selection analyses of gag and gp41	Gag and gp41 selection indexes	KY579888	gag-gp41.zip	Dryad Digital Repository	doi:10.5061/dryad.71b5t	https://doi.org/10.5061/dryad.71b5t	gp41	baseline	nonnucleoside RT inhibitor
KY579890	Pairwise sequence comparisons and dN/dS analyses of gag and gp41	Positional dN/dS selection analyses of gag and gp41	Gag and gp41 selection indexes	KY579890	gag-gp41.zip	Dryad Digital Repository	doi:10.5061/dryad.71b5t	https://doi.org/10.5061/dryad.71b5t	gp41	baseline	nonnucleoside RT inhibitor
KY579914	Pairwise sequence comparisons and dN/dS analyses of gag and gp41	Positional dN/dS selection analyses of gag and gp41	Gag and gp41 selection indexes	KY579914	gag-gp41.zip	Dryad Digital Repository	doi:10.5061/dryad.71b5t	https://doi.org/10.5061/dryad.71b5t	gp41	baseline	nonnucleoside RT inhibitor
KY579916	Pairwise sequence comparisons and dN/dS analyses of gag and gp41	Positional dN/dS selection analyses of gag and gp41	Gag and gp41 selection indexes	KY579916	gag-gp41.zip	Dryad Digital Repository	doi:10.5061/dryad.71b5t	https://doi.org/10.5061/dryad.71b5t	gp41	baseline	nonnucleoside RT inhibitor
KY579918	Pairwise sequence comparisons and dN/dS analyses of gag and gp41	Positional dN/dS selection analyses of gag and gp41	Gag and gp41 selection indexes	KY579918	gag-gp41.zip	Dryad Digital Repository	doi:10.5061/dryad.71b5t	https://doi.org/10.5061/dryad.71b5t	gp41	baseline	nonnucleoside RT inhibitor
KY579898	Pairwise sequence comparisons and dN/dS analyses of gag and gp41	Positional dN/dS selection analyses of gag and gp41	Gag and gp41 selection indexes	KY579898	gag-gp41.zip	Dryad Digital Repository	doi:10.5061/dryad.71b5t	https://doi.org/10.5061/dryad.71b5t	gp41	baseline	nonnucleoside RT inhibitor
KY579902	Pairwise sequence comparisons and dN/dS analyses of gag and gp41	Positional dN/dS selection analyses of gag and gp41	Gag and gp41 selection indexes	KY579902	gag-gp41.zip	Dryad Digital Repository	doi:10.5061/dryad.71b5t	https://doi.org/10.5061/dryad.71b5t	gp41	baseline	nonnucleoside RT inhibitor
KY579894	Pairwise sequence comparisons and dN/dS analyses of gag and gp41	Positional dN/dS selection analyses of gag and gp41	Gag and gp41 selection indexes	KY579894	gag-gp41.zip	Dryad Digital Repository	doi:10.5061/dryad.71b5t	https://doi.org/10.5061/dryad.71b5t	gp41	baseline	nonnucleoside RT inhibitor
KY579896	Pairwise sequence comparisons and dN/dS analyses of gag and gp41	Positional dN/dS selection analyses of gag and gp41	Gag and gp41 selection indexes	KY579896	gag-gp41.zip	Dryad Digital Repository	doi:10.5061/dryad.71b5t	https://doi.org/10.5061/dryad.71b5t	gp41	baseline	nonnucleoside RT inhibitor
KY579892	Pairwise sequence comparisons and dN/dS analyses of gag and gp41	Positional dN/dS selection analyses of gag and gp41	Gag and gp41 selection indexes	KY579892	gag-gp41.zip	Dryad Digital Repository	doi:10.5061/dryad.71b5t	https://doi.org/10.5061/dryad.71b5t	gp41	baseline	nonnucleoside RT inhibitor
KY579900	Pairwise sequence comparisons and dN/dS analyses of gag and gp41	Positional dN/dS selection analyses of gag and gp41	Gag and gp41 selection indexes	KY579900	gag-gp41.zip	Dryad Digital Repository	doi:10.5061/dryad.71b5t	https://doi.org/10.5061/dryad.71b5t	gp41	baseline	nonnucleoside RT inhibitor
KT339971	Pairwise sequence comparisons and dN/dS analyses of gag and gp41	Positional dN/dS selection analyses of gag and gp41	Gag and gp41 selection indexes	KT339971	gag-gp41.zip	Dryad Digital Repository	doi:10.5061/dryad.71b5t	https://doi.org/10.5061/dryad.71b5t	gp41	follow up	protease inhibitor
KT339973	Pairwise sequence comparisons and dN/dS analyses of gag and gp41	Positional dN/dS selection analyses of gag and gp41	Gag and gp41 selection indexes	KT339973	gag-gp41.zip	Dryad Digital Repository	doi:10.5061/dryad.71b5t	https://doi.org/10.5061/dryad.71b5t	gp41	follow up	protease inhibitor
KT339975	Pairwise sequence comparisons and dN/dS analyses of gag and gp41	Positional dN/dS selection analyses of gag and gp41	Gag and gp41 selection indexes	KT339975	gag-gp41.zip	Dryad Digital Repository	doi:10.5061/dryad.71b5t	https://doi.org/10.5061/dryad.71b5t	gp41	follow up	protease inhibitor
KT339977	Pairwise sequence comparisons and dN/dS analyses of gag and gp41	Positional dN/dS selection analyses of gag and gp41	Gag and gp41 selection indexes	KT339977	gag-gp41.zip	Dryad Digital Repository	doi:10.5061/dryad.71b5t	https://doi.org/10.5061/dryad.71b5t	gp41	follow up	protease inhibitor
KT339979	Pairwise sequence comparisons and dN/dS analyses of gag and gp41	Positional dN/dS selection analyses of gag and gp41	Gag and gp41 selection indexes	KT339979	gag-gp41.zip	Dryad Digital Repository	doi:10.5061/dryad.71b5t	https://doi.org/10.5061/dryad.71b5t	gp41	follow up	protease inhibitor
KT339981	Pairwise sequence comparisons and dN/dS analyses of gag and gp41	Positional dN/dS selection analyses of gag and gp41	Gag and gp41 selection indexes	KT339981	gag-gp41.zip	Dryad Digital Repository	doi:10.5061/dryad.71b5t	https://doi.org/10.5061/dryad.71b5t	gp41	follow up	protease inhibitor
KT339983	Pairwise sequence comparisons and dN/dS analyses of gag and gp41	Positional dN/dS selection analyses of gag and gp41	Gag and gp41 selection indexes	KT339983	gag-gp41.zip	Dryad Digital Repository	doi:10.5061/dryad.71b5t	https://doi.org/10.5061/dryad.71b5t	gp41	follow up	protease inhibitor
KT339984	Pairwise sequence comparisons and dN/dS analyses of gag and gp41	Positional dN/dS selection analyses of gag and gp41	Gag and gp41 selection indexes	KT339984	gag-gp41.zip	Dryad Digital Repository	doi:10.5061/dryad.71b5t	https://doi.org/10.5061/dryad.71b5t	gp41	follow up	protease inhibitor
KT339987	Pairwise sequence comparisons and dN/dS analyses of gag and gp41	Positional dN/dS selection analyses of gag and gp41	Gag and gp41 selection indexes	KT339987	gag-gp41.zip	Dryad Digital Repository	doi:10.5061/dryad.71b5t	https://doi.org/10.5061/dryad.71b5t	gp41	follow up	protease inhibitor
KY579943	Pairwise sequence comparisons and dN/dS analyses of gag and gp41	Positional dN/dS selection analyses of gag and gp41	Gag and gp41 selection indexes	KY579943	gag-gp41.zip	Dryad Digital Repository	doi:10.5061/dryad.71b5t	https://doi.org/10.5061/dryad.71b5t	gp41	follow up	protease inhibitor
KT339989	Pairwise sequence comparisons and dN/dS analyses of gag and gp41	Positional dN/dS selection analyses of gag and gp41	Gag and gp41 selection indexes	KT339989	gag-gp41.zip	Dryad Digital Repository	doi:10.5061/dryad.71b5t	https://doi.org/10.5061/dryad.71b5t	gp41	follow up	protease inhibitor
KT339991	Pairwise sequence comparisons and dN/dS analyses of gag and gp41	Positional dN/dS selection analyses of gag and gp41	Gag and gp41 selection indexes	KT339991	gag-gp41.zip	Dryad Digital Repository	doi:10.5061/dryad.71b5t	https://doi.org/10.5061/dryad.71b5t	gp41	follow up	protease inhibitor
KT339995	Pairwise sequence comparisons and dN/dS analyses of gag and gp41	Positional dN/dS selection analyses of gag and gp41	Gag and gp41 selection indexes	KT339995	gag-gp41.zip	Dryad Digital Repository	doi:10.5061/dryad.71b5t	https://doi.org/10.5061/dryad.71b5t	gp41	follow up	protease inhibitor
KT339997	Pairwise sequence comparisons and dN/dS analyses of gag and gp41	Positional dN/dS selection analyses of gag and gp41	Gag and gp41 selection indexes	KT339997	gag-gp41.zip	Dryad Digital Repository	doi:10.5061/dryad.71b5t	https://doi.org/10.5061/dryad.71b5t	gp41	follow up	protease inhibitor
KT339999	Pairwise sequence comparisons and dN/dS analyses of gag and gp41	Positional dN/dS selection analyses of gag and gp41	Gag and gp41 selection indexes	KT339999	gag-gp41.zip	Dryad Digital Repository	doi:10.5061/dryad.71b5t	https://doi.org/10.5061/dryad.71b5t	gp41	follow up	protease inhibitor
KY579933	Pairwise sequence comparisons and dN/dS analyses of gag and gp41	Positional dN/dS selection analyses of gag and gp41	Gag and gp41 selection indexes	KY579933	gag-gp41.zip	Dryad Digital Repository	doi:10.5061/dryad.71b5t	https://doi.org/10.5061/dryad.71b5t	gp41	follow up	protease inhibitor
KY579941	Pairwise sequence comparisons and dN/dS analyses of gag and gp41	Positional dN/dS selection analyses of gag and gp41	Gag and gp41 selection indexes	KY579941	gag-gp41.zip	Dryad Digital Repository	doi:10.5061/dryad.71b5t	https://doi.org/10.5061/dryad.71b5t	gp41	follow up	protease inhibitor
KY579939	Pairwise sequence comparisons and dN/dS analyses of gag and gp41	Positional dN/dS selection analyses of gag and gp41	Gag and gp41 selection indexes	KY579939	gag-gp41.zip	Dryad Digital Repository	doi:10.5061/dryad.71b5t	https://doi.org/10.5061/dryad.71b5t	gp41	follow up	protease inhibitor
KY579945	Pairwise sequence comparisons and dN/dS analyses of gag and gp41	Positional dN/dS selection analyses of gag and gp41	Gag and gp41 selection indexes	KY579945	gag-gp41.zip	Dryad Digital Repository	doi:10.5061/dryad.71b5t	https://doi.org/10.5061/dryad.71b5t	gp41	follow up	protease inhibitor
KY579921	Pairwise sequence comparisons and dN/dS analyses of gag and gp41	Positional dN/dS selection analyses of gag and gp41	Gag and gp41 selection indexes	KY579921	gag-gp41.zip	Dryad Digital Repository	doi:10.5061/dryad.71b5t	https://doi.org/10.5061/dryad.71b5t	gp41	follow up	protease inhibitor
KY579925	Pairwise sequence comparisons and dN/dS analyses of gag and gp41	Positional dN/dS selection analyses of gag and gp41	Gag and gp41 selection indexes	KY579925	gag-gp41.zip	Dryad Digital Repository	doi:10.5061/dryad.71b5t	https://doi.org/10.5061/dryad.71b5t	gp41	follow up	protease inhibitor
KY579937	Pairwise sequence comparisons and dN/dS analyses of gag and gp41	Positional dN/dS selection analyses of gag and gp41	Gag and gp41 selection indexes	KY579937	gag-gp41.zip	Dryad Digital Repository	doi:10.5061/dryad.71b5t	https://doi.org/10.5061/dryad.71b5t	gp41	follow up	protease inhibitor
KY579923	Pairwise sequence comparisons and dN/dS analyses of gag and gp41	Positional dN/dS selection analyses of gag and gp41	Gag and gp41 selection indexes	KY579923	gag-gp41.zip	Dryad Digital Repository	doi:10.5061/dryad.71b5t	https://doi.org/10.5061/dryad.71b5t	gp41	follow up	protease inhibitor
KY579929	Pairwise sequence comparisons and dN/dS analyses of gag and gp41	Positional dN/dS selection analyses of gag and gp41	Gag and gp41 selection indexes	KY579929	gag-gp41.zip	Dryad Digital Repository	doi:10.5061/dryad.71b5t	https://doi.org/10.5061/dryad.71b5t	gp41	follow up	protease inhibitor
KY579927	Pairwise sequence comparisons and dN/dS analyses of gag and gp41	Positional dN/dS selection analyses of gag and gp41	Gag and gp41 selection indexes	KY579927	gag-gp41.zip	Dryad Digital Repository	doi:10.5061/dryad.71b5t	https://doi.org/10.5061/dryad.71b5t	gp41	follow up	protease inhibitor
KY579947	Pairwise sequence comparisons and dN/dS analyses of gag and gp41	Positional dN/dS selection analyses of gag and gp41	Gag and gp41 selection indexes	KY579947	gag-gp41.zip	Dryad Digital Repository	doi:10.5061/dryad.71b5t	https://doi.org/10.5061/dryad.71b5t	gp41	follow up	protease inhibitor
KY579935	Pairwise sequence comparisons and dN/dS analyses of gag and gp41	Positional dN/dS selection analyses of gag and gp41	Gag and gp41 selection indexes	KY579935	gag-gp41.zip	Dryad Digital Repository	doi:10.5061/dryad.71b5t	https://doi.org/10.5061/dryad.71b5t	gp41	follow up	protease inhibitor
KY579931	Pairwise sequence comparisons and dN/dS analyses of gag and gp41	Positional dN/dS selection analyses of gag and gp41	Gag and gp41 selection indexes	KY579931	gag-gp41.zip	Dryad Digital Repository	doi:10.5061/dryad.71b5t	https://doi.org/10.5061/dryad.71b5t	gp41	follow up	protease inhibitor
KY579905	Pairwise sequence comparisons and dN/dS analyses of gag and gp41	Positional dN/dS selection analyses of gag and gp41	Gag and gp41 selection indexes	KY579905	gag-gp41.zip	Dryad Digital Repository	doi:10.5061/dryad.71b5t	https://doi.org/10.5061/dryad.71b5t	gp41	follow up	nonnucleoside RT inhibitor
KY579907	Pairwise sequence comparisons and dN/dS analyses of gag and gp41	Positional dN/dS selection analyses of gag and gp41	Gag and gp41 selection indexes	KY579907	gag-gp41.zip	Dryad Digital Repository	doi:10.5061/dryad.71b5t	https://doi.org/10.5061/dryad.71b5t	gp41	follow up	nonnucleoside RT inhibitor
KY579909	Pairwise sequence comparisons and dN/dS analyses of gag and gp41	Positional dN/dS selection analyses of gag and gp41	Gag and gp41 selection indexes	KY579909	gag-gp41.zip	Dryad Digital Repository	doi:10.5061/dryad.71b5t	https://doi.org/10.5061/dryad.71b5t	gp41	follow up	nonnucleoside RT inhibitor
KY579911	Pairwise sequence comparisons and dN/dS analyses of gag and gp41	Positional dN/dS selection analyses of gag and gp41	Gag and gp41 selection indexes	KY579911	gag-gp41.zip	Dryad Digital Repository	doi:10.5061/dryad.71b5t	https://doi.org/10.5061/dryad.71b5t	gp41	follow up	nonnucleoside RT inhibitor
KY579913	Pairwise sequence comparisons and dN/dS analyses of gag and gp41	Positional dN/dS selection analyses of gag and gp41	Gag and gp41 selection indexes	KY579913	gag-gp41.zip	Dryad Digital Repository	doi:10.5061/dryad.71b5t	https://doi.org/10.5061/dryad.71b5t	gp41	follow up	nonnucleoside RT inhibitor
KY579887	Pairwise sequence comparisons and dN/dS analyses of gag and gp41	Positional dN/dS selection analyses of gag and gp41	Gag and gp41 selection indexes	KY579887	gag-gp41.zip	Dryad Digital Repository	doi:10.5061/dryad.71b5t	https://doi.org/10.5061/dryad.71b5t	gp41	follow up	nonnucleoside RT inhibitor
KY579889	Pairwise sequence comparisons and dN/dS analyses of gag and gp41	Positional dN/dS selection analyses of gag and gp41	Gag and gp41 selection indexes	KY579889	gag-gp41.zip	Dryad Digital Repository	doi:10.5061/dryad.71b5t	https://doi.org/10.5061/dryad.71b5t	gp41	follow up	nonnucleoside RT inhibitor
KY579891	Pairwise sequence comparisons and dN/dS analyses of gag and gp41	Positional dN/dS selection analyses of gag and gp41	Gag and gp41 selection indexes	KY579891	gag-gp41.zip	Dryad Digital Repository	doi:10.5061/dryad.71b5t	https://doi.org/10.5061/dryad.71b5t	gp41	follow up	nonnucleoside RT inhibitor
KY579915	Pairwise sequence comparisons and dN/dS analyses of gag and gp41	Positional dN/dS selection analyses of gag and gp41	Gag and gp41 selection indexes	KY579915	gag-gp41.zip	Dryad Digital Repository	doi:10.5061/dryad.71b5t	https://doi.org/10.5061/dryad.71b5t	gp41	follow up	nonnucleoside RT inhibitor
KY579917	Pairwise sequence comparisons and dN/dS analyses of gag and gp41	Positional dN/dS selection analyses of gag and gp41	Gag and gp41 selection indexes	KY579917	gag-gp41.zip	Dryad Digital Repository	doi:10.5061/dryad.71b5t	https://doi.org/10.5061/dryad.71b5t	gp41	follow up	nonnucleoside RT inhibitor
KY579919	Pairwise sequence comparisons and dN/dS analyses of gag and gp41	Positional dN/dS selection analyses of gag and gp41	Gag and gp41 selection indexes	KY579919	gag-gp41.zip	Dryad Digital Repository	doi:10.5061/dryad.71b5t	https://doi.org/10.5061/dryad.71b5t	gp41	follow up	nonnucleoside RT inhibitor
KY579899	Pairwise sequence comparisons and dN/dS analyses of gag and gp41	Positional dN/dS selection analyses of gag and gp41	Gag and gp41 selection indexes	KY579899	gag-gp41.zip	Dryad Digital Repository	doi:10.5061/dryad.71b5t	https://doi.org/10.5061/dryad.71b5t	gp41	follow up	nonnucleoside RT inhibitor
KY579903	Pairwise sequence comparisons and dN/dS analyses of gag and gp41	Positional dN/dS selection analyses of gag and gp41	Gag and gp41 selection indexes	KY579903	gag-gp41.zip	Dryad Digital Repository	doi:10.5061/dryad.71b5t	https://doi.org/10.5061/dryad.71b5t	gp41	follow up	nonnucleoside RT inhibitor
KY579895	Pairwise sequence comparisons and dN/dS analyses of gag and gp41	Positional dN/dS selection analyses of gag and gp41	Gag and gp41 selection indexes	KY579895	gag-gp41.zip	Dryad Digital Repository	doi:10.5061/dryad.71b5t	https://doi.org/10.5061/dryad.71b5t	gp41	follow up	nonnucleoside RT inhibitor
KY579897	Pairwise sequence comparisons and dN/dS analyses of gag and gp41	Positional dN/dS selection analyses of gag and gp41	Gag and gp41 selection indexes	KY579897	gag-gp41.zip	Dryad Digital Repository	doi:10.5061/dryad.71b5t	https://doi.org/10.5061/dryad.71b5t	gp41	follow up	nonnucleoside RT inhibitor
KY579893	Pairwise sequence comparisons and dN/dS analyses of gag and gp41	Positional dN/dS selection analyses of gag and gp41	Gag and gp41 selection indexes	KY579893	gag-gp41.zip	Dryad Digital Repository	doi:10.5061/dryad.71b5t	https://doi.org/10.5061/dryad.71b5t	gp41	follow up	nonnucleoside RT inhibitor
KY579901	Pairwise sequence comparisons and dN/dS analyses of gag and gp41	Positional dN/dS selection analyses of gag and gp41	Gag and gp41 selection indexes	KY579901	gag-gp41.zip	Dryad Digital Repository	doi:10.5061/dryad.71b5t	https://doi.org/10.5061/dryad.71b5t	gp41	follow up	nonnucleoside RT inhibitor
7550 aligned gag sequences			Gag and gp41 selection indexes	7550 aligned gag sequences	gag-gp41.zip	Dryad Digital Repository	doi:10.5061/dryad.71b5t	https://doi.org/10.5061/dryad.71b5t	gag
7489 aligned gp41 sequences			Gag and gp41 selection indexes	7489 aligned gp41 sequences	gag-gp41.zip	Dryad Digital Repository	doi:10.5061/dryad.71b5t	https://doi.org/10.5061/dryad.71b5t	gp41
